# Supplementary material for: Antiviral defense systems in the rumen microbiome
Source: mSystems. 2025 Jan 14;10(2):e01521-24. doi: 10.1128/msystems.01521-24 (PMC11834463; doi:10.1128/msystems.01521-24)
Supplement: Supplemental tables — Tables S1-S6. [file msystems.01521-24-s0001.xlsx]

## Sheet: Sheet1
Table	Description
Table S1	List of collected MAGs from the Mgnify rumen catalogue and isolates from the gungate collection
Table S2	Assesment of the quality of MAGs and isolates
Table S3	Number of defence mechanism per genome and their corresponding taxonomical annotation.
Table S4	Spacer-protospacer match. Blast of CRIPR spacer againts vOTUs genomes from the RVD
Table S5	Spacer-protospacer match taxoomic annotation.
Table S6	Spacer-protospacer match genome annotation used to determine the inter-species and inter-genus host specificity

## Sheet: Table S1
user_genome	classification	fastani_reference	fastani_reference_radius	fastani_taxonomy	fastani_ani	fastani_af	closest_placement_reference	closest_placement_radius	closest_placement_taxonomy	closest_placement_ani	closest_placement_af	pplacer_taxonomy	classification_method	note	other_related_references(genome_id,species_name,radius,ANI,AF)	msa_percent	translation_table	red_value	warnings
AcerumDSM5522_FD	d__Bacteria;p__Bacillota_A;c__Clostridia;o__Lachnospirales;f__Lachnospiraceae;g__Acetitomaculum;s__Acetitomaculum ruminis	GCF_900112085.1	95	d__Bacteria;p__Bacillota_A;c__Clostridia;o__Lachnospirales;f__Lachnospiraceae;g__Acetitomaculum;s__Acetitomaculum ruminis	100	0.995	GCF_900112085.1	95	d__Bacteria;p__Bacillota_A;c__Clostridia;o__Lachnospirales;f__Lachnospiraceae;g__Acetitomaculum;s__Acetitomaculum ruminis	100	0.995	d__Bacteria;p__Bacillota_A;c__Clostridia;o__Lachnospirales;f__Lachnospiraceae;g__;s__	taxonomic classification defined by topology and ANI	topological placement and ANI have congruent species assignments	N/A	93.84	11	N/A	N/A
AciferWCC6_FD	d__Bacteria;p__Bacillota_C;c__Negativicutes;o__Acidaminococcales;f__Acidaminococcaceae;g__Acidaminococcus;s__Acidaminococcus fermentans	GCF_000025305.1	95	d__Bacteria;p__Bacillota_C;c__Negativicutes;o__Acidaminococcales;f__Acidaminococcaceae;g__Acidaminococcus;s__Acidaminococcus fermentans	98.67	0.924	GCF_000025305.1	95	d__Bacteria;p__Bacillota_C;c__Negativicutes;o__Acidaminococcales;f__Acidaminococcaceae;g__Acidaminococcus;s__Acidaminococcus fermentans	98.67	0.924	d__Bacteria;p__Bacillota_C;c__Negativicutes;o__Acidaminococcales;f__Acidaminococcaceae;g__Acidaminococcus;s__	taxonomic classification defined by topology and ANI	topological placement and ANI have congruent species assignments	GCF_009696675.1, s__Acidaminococcus sp000437815, 95.0, 89.98, 0.814; GCA_004555735.1, s__Acidaminococcus fermentans_A, 95.0, 87.88, 0.74; GCF_900095825.1, s__Acidaminococcus massiliensis, 95.0, 86.77, 0.77; GCA_905215645.1, s__Acidaminococcus sp905215645, 95.0, 86.46, 0.735; GCF_900106585.1, s__Acidaminococcus timonensis, 95.0, 85.64, 0.754; GCA_900770265.1, s__Acidaminococcus sp900770265, 95.0, …	97.28	11	N/A	N/A
AciferpGA4_FD	d__Bacteria;p__Bacillota_C;c__Negativicutes;o__Acidaminococcales;f__Acidaminococcaceae;g__Acidaminococcus;s__Acidaminococcus fermentans	GCF_000025305.1	95	d__Bacteria;p__Bacillota_C;c__Negativicutes;o__Acidaminococcales;f__Acidaminococcaceae;g__Acidaminococcus;s__Acidaminococcus fermentans	98.61	0.867	GCF_000025305.1	95	d__Bacteria;p__Bacillota_C;c__Negativicutes;o__Acidaminococcales;f__Acidaminococcaceae;g__Acidaminococcus;s__Acidaminococcus fermentans	98.61	0.867	d__Bacteria;p__Bacillota_C;c__Negativicutes;o__Acidaminococcales;f__Acidaminococcaceae;g__Acidaminococcus;s__	taxonomic classification defined by topology and ANI	topological placement and ANI have congruent species assignments	GCF_009696675.1, s__Acidaminococcus sp000437815, 95.0, 90.04, 0.786; GCA_004555735.1, s__Acidaminococcus fermentans_A, 95.0, 87.78, 0.755; GCF_900095825.1, s__Acidaminococcus massiliensis, 95.0, 86.58, 0.717; GCA_905215645.1, s__Acidaminococcus sp905215645, 95.0, 86.56, 0.707; GCF_900106585.1, s__Acidaminococcus timonensis, 95.0, 85.82, 0.732; GCA_900770265.1, s__Acidaminococcus sp900770265, 95.0…	97.26	11	N/A	N/A
AcispDSM11652_FD	d__Bacteria;p__Pseudomonadota;c__Gammaproteobacteria;o__Pseudomonadales;f__Moraxellaceae;g__Acinetobacter;s__Acinetobacter sp000632455	GCF_000632455.1	95	d__Bacteria;p__Pseudomonadota;c__Gammaproteobacteria;o__Pseudomonadales;f__Moraxellaceae;g__Acinetobacter;s__Acinetobacter sp000632455	98.1	0.879	GCF_000632455.1	95	d__Bacteria;p__Pseudomonadota;c__Gammaproteobacteria;o__Pseudomonadales;f__Moraxellaceae;g__Acinetobacter;s__Acinetobacter sp000632455	98.1	0.879	d__Bacteria;p__Pseudomonadota;c__Gammaproteobacteria;o__Pseudomonadales;f__Moraxellaceae;g__Acinetobacter;s__	taxonomic classification defined by topology and ANI	topological placement and ANI have congruent species assignments	GCF_011578285.1, s__Acinetobacter lanii, 95.0, 80.66, 0.442; GCF_011578045.1, s__Acinetobacter shaoyimingii, 95.0, 80.64, 0.457; GCF_001647675.1, s__Acinetobacter sp001647675, 95.0, 80.59, 0.418; GCA_000761495.1, s__Acinetobacter idrijaensis, 96.2371, 80.54, 0.325; GCF_022700675.1, s__Acinetobacter sp022700675, 95.0, 80.51, 0.345; GCF_003711395.1, s__Acinetobacter sp003711395, 95.0, 80.49, 0.349;…	99.15	11	N/A	N/A
ActdenPA_FD	d__Bacteria;p__Actinomycetota;c__Actinomycetia;o__Actinomycetales;f__Actinomycetaceae;g__Actinomyces;s__Actinomyces denticolens	GCF_002072185.1	95	d__Bacteria;p__Actinomycetota;c__Actinomycetia;o__Actinomycetales;f__Actinomycetaceae;g__Actinomyces;s__Actinomyces denticolens	99.4	0.935	GCF_002072185.1	95	d__Bacteria;p__Actinomycetota;c__Actinomycetia;o__Actinomycetales;f__Actinomycetaceae;g__Actinomyces;s__Actinomyces denticolens	99.4	0.935	d__Bacteria;p__Actinomycetota;c__Actinomycetia;o__Actinomycetales;f__Actinomycetaceae;g__Actinomyces;s__	taxonomic classification defined by topology and ANI	topological placement and ANI have congruent species assignments	GCF_002072175.1, s__Actinomyces gaoshouyii, 95.0, 92.11, 0.941; GCF_013177295.1, s__Actinomyces marmotae, 95.0, 92.03, 0.892; GCF_000295095.1, s__Actinomyces timonensis, 95.0, 90.17, 0.851; GCF_023369555.1, s__Actinomyces sp023369555, 95.0, 81.94, 0.567; GCF_001553565.1, s__Actinomyces radicidentis, 95.0, 81.7, 0.588; GCF_011752065.1, s__Actinomyces sp011752065, 95.0, 81.68, 0.577; GCF_001929375.…	94.64	11	N/A	N/A
ActnasKPR1_FD	d__Bacteria;p__Actinomycetota;c__Actinomycetia;o__Actinomycetales;f__Actinomycetaceae;g__Bowdeniella;s__Bowdeniella massiliensis	GCF_900107735.1	95	d__Bacteria;p__Actinomycetota;c__Actinomycetia;o__Actinomycetales;f__Actinomycetaceae;g__Bowdeniella;s__Bowdeniella massiliensis	100	0.998	GCF_900107735.1	95	d__Bacteria;p__Actinomycetota;c__Actinomycetia;o__Actinomycetales;f__Actinomycetaceae;g__Bowdeniella;s__Bowdeniella massiliensis	100	0.998	d__Bacteria;p__Actinomycetota;c__Actinomycetia;o__Actinomycetales;f__Actinomycetaceae;g__Bowdeniella;s__	taxonomic classification defined by topology and ANI	topological placement and ANI have congruent species assignments	GCF_001907295.1, s__Bowdeniella nasicola, 95.0, 82.22, 0.624; GCA_023387755.1, s__Bowdeniella sp023387755, 95.0, 77.89, 0.214	97.62	11	N/A	N/A
ActrumDSM27982_FD	d__Bacteria;p__Actinomycetota;c__Actinomycetia;o__Actinomycetales;f__Actinomycetaceae;g__Actinomyces;s__Actinomyces ruminicola	GCF_900103885.1	95	d__Bacteria;p__Actinomycetota;c__Actinomycetia;o__Actinomycetales;f__Actinomycetaceae;g__Actinomyces;s__Actinomyces ruminicola	100	0.996	GCF_900103885.1	95	d__Bacteria;p__Actinomycetota;c__Actinomycetia;o__Actinomycetales;f__Actinomycetaceae;g__Actinomyces;s__Actinomyces ruminicola	100	0.996	d__Bacteria;p__Actinomycetota;c__Actinomycetia;o__Actinomycetales;f__Actinomycetaceae;g__Actinomyces;s__	taxonomic classification defined by topology and ANI	topological placement and ANI have congruent species assignments	GCF_002154335.2, s__Actinomyces sp002154335, 95.0, 89.04, 0.783; GCF_004798665.1, s__Actinomyces procaprae, 95.0, 88.14, 0.823; GCF_900002405.1, s__Actinomyces succiniciruminis, 96.3414, 87.71, 0.777; GCF_900098745.1, s__Actinomyces glycerinitolerans, 96.3414, 87.44, 0.833; GCF_009930875.1, s__Actinomyces sp009930875, 95.0, 86.61, 0.778; GCF_004102025.1, s__Actinomyces qiguomingii, 95.0, 84.9, 0.…	96.09	11	N/A	N/A
ActrumKPR7B_FD	d__Bacteria;p__Actinomycetota;c__Actinomycetia;o__Actinomycetales;f__Actinomycetaceae;g__Actinomyces;s__Actinomyces ruminicola	GCF_900103885.1	95	d__Bacteria;p__Actinomycetota;c__Actinomycetia;o__Actinomycetales;f__Actinomycetaceae;g__Actinomyces;s__Actinomyces ruminicola	96.96	0.909	GCF_900103885.1	95	d__Bacteria;p__Actinomycetota;c__Actinomycetia;o__Actinomycetales;f__Actinomycetaceae;g__Actinomyces;s__Actinomyces ruminicola	96.96	0.909	d__Bacteria;p__Actinomycetota;c__Actinomycetia;o__Actinomycetales;f__Actinomycetaceae;g__Actinomyces;s__	taxonomic classification defined by topology and ANI	topological placement and ANI have congruent species assignments	GCF_002154335.2, s__Actinomyces sp002154335, 95.0, 88.47, 0.768; GCF_004798665.1, s__Actinomyces procaprae, 95.0, 88.46, 0.823; GCF_900002405.1, s__Actinomyces succiniciruminis, 96.3414, 87.97, 0.75; GCF_900098745.1, s__Actinomyces glycerinitolerans, 96.3414, 87.78, 0.811; GCF_009930875.1, s__Actinomyces sp009930875, 95.0, 86.89, 0.771; GCF_004102025.1, s__Actinomyces qiguomingii, 95.0, 85.12, 0.…	95.61	11	N/A	N/A
AllhisDSM15230_FD	d__Bacteria;p__Bacillota_C;c__Negativicutes;o__Veillonellales;f__Dialisteraceae;g__Allisonella;s__Allisonella histaminiformans	GCF_900103425.1	95	d__Bacteria;p__Bacillota_C;c__Negativicutes;o__Veillonellales;f__Dialisteraceae;g__Allisonella;s__Allisonella histaminiformans	100	0.993	GCF_900103425.1	95	d__Bacteria;p__Bacillota_C;c__Negativicutes;o__Veillonellales;f__Dialisteraceae;g__Allisonella;s__Allisonella histaminiformans	100	0.993	d__Bacteria;p__Bacillota_C;c__Negativicutes;o__Veillonellales;f__Dialisteraceae;g__Allisonella;s__	taxonomic classification defined by topology and ANI	topological placement and ANI have congruent species assignments	GCF_001717505.1, s__Allisonella pneumosinta, 95.0, 79.07, 0.16	97.42	11	N/A	N/A
AnalipLB2005_FD	d__Bacteria;p__Bacillota_C;c__Negativicutes;o__Selenomonadales;f__Selenomonadaceae;g__Anaerovibrio;s__Anaerovibrio lipolyticus_A	GCF_000621545.1	95	d__Bacteria;p__Bacillota_C;c__Negativicutes;o__Selenomonadales;f__Selenomonadaceae;g__Anaerovibrio;s__Anaerovibrio lipolyticus_A	100	0.998	GCF_000621545.1	95	d__Bacteria;p__Bacillota_C;c__Negativicutes;o__Selenomonadales;f__Selenomonadaceae;g__Anaerovibrio;s__Anaerovibrio lipolyticus_A	100	0.998	d__Bacteria;p__Bacillota_C;c__Negativicutes;o__Selenomonadales;f__Selenomonadaceae;g__Anaerovibrio;s__	taxonomic classification defined by topology and ANI	topological placement and ANI have congruent species assignments	GCF_900141865.1, s__Anaerovibrio lipolyticus, 95.0, 94.68, 0.806; GCA_002372665.1, s__Anaerovibrio lipolyticus_C, 95.0, 92.71, 0.894; GCF_000622005.1, s__Anaerovibrio sp000622005, 95.0, 86.93, 0.719; GCF_002100115.1, s__Anaerovibrio sp002100115, 95.0, 84.29, 0.676; GCA_902786545.1, s__Anaerovibrio sp902786545, 95.0, 80.55, 0.442; GCA_902785445.1, s__Anaerovibrio sp902785445, 95.0, 80.28, 0.497; G…	92.51	11	N/A	N/A
AnaspRM50_FD	d__Bacteria;p__Bacillota_C;c__Negativicutes;o__Selenomonadales;f__Selenomonadaceae;g__Anaerovibrio;s__Anaerovibrio sp000622005	GCF_000622005.1	95	d__Bacteria;p__Bacillota_C;c__Negativicutes;o__Selenomonadales;f__Selenomonadaceae;g__Anaerovibrio;s__Anaerovibrio sp000622005	100	0.998	GCF_000622005.1	95	d__Bacteria;p__Bacillota_C;c__Negativicutes;o__Selenomonadales;f__Selenomonadaceae;g__Anaerovibrio;s__Anaerovibrio sp000622005	100	0.998	d__Bacteria;p__Bacillota_C;c__Negativicutes;o__Selenomonadales;f__Selenomonadaceae;g__Anaerovibrio;s__	taxonomic classification defined by topology and ANI	topological placement and ANI have congruent species assignments	GCF_000621545.1, s__Anaerovibrio lipolyticus_A, 95.0, 86.93, 0.719; GCF_900141865.1, s__Anaerovibrio lipolyticus, 95.0, 86.46, 0.7; GCA_002372665.1, s__Anaerovibrio lipolyticus_C, 95.0, 85.78, 0.832; GCF_002100115.1, s__Anaerovibrio sp002100115, 95.0, 84.42, 0.677; GCA_902785445.1, s__Anaerovibrio sp902785445, 95.0, 80.16, 0.457; GCA_902786545.1, s__Anaerovibrio sp902786545, 95.0, 80.02, 0.422; G…	91.62	11	N/A	N/A
BacbacKHT7_FD	d__Bacteria;p__Bacteroidota;c__Bacteroidia;o__Bacteroidales;f__Bacteroidaceae;g__Ga6A1;s__Ga6A1 sp900102385	GCA_900102385.1	95	d__Bacteria;p__Bacteroidota;c__Bacteroidia;o__Bacteroidales;f__Bacteroidaceae;g__Ga6A1;s__Ga6A1 sp900102385	100	0.997	GCA_900102385.1	95	d__Bacteria;p__Bacteroidota;c__Bacteroidia;o__Bacteroidales;f__Bacteroidaceae;g__Ga6A1;s__Ga6A1 sp900102385	100	0.997	d__Bacteria;p__Bacteroidota;c__Bacteroidia;o__Bacteroidales;f__Bacteroidaceae;g__Ga6A1;s__	taxonomic classification defined by topology and ANI	topological placement and ANI have congruent species assignments	GCA_017617315.1, s__Ga6A1 sp017617315, 95.0, 91.46, 0.845	97.56	11	N/A	N/A
BacbacWCE2004_FD	d__Bacteria;p__Bacteroidota;c__Bacteroidia;o__Bacteroidales;f__UBA932;g__Cryptobacteroides;s__Cryptobacteroides sp900167895	GCA_900167895.1	95	d__Bacteria;p__Bacteroidota;c__Bacteroidia;o__Bacteroidales;f__UBA932;g__Cryptobacteroides;s__Cryptobacteroides sp900167895	100	0.997	GCA_900167895.1	95	d__Bacteria;p__Bacteroidota;c__Bacteroidia;o__Bacteroidales;f__UBA932;g__Cryptobacteroides;s__Cryptobacteroides sp900167895	100	0.997	d__Bacteria;p__Bacteroidota;c__Bacteroidia;o__Bacteroidales;f__UBA932;g__Cryptobacteroides;s__	taxonomic classification defined by topology and ANI	topological placement and ANI have congruent species assignments	GCA_900319975.1, s__Cryptobacteroides sp900319975, 95.0, 94.41, 0.895; GCA_001602885.1, s__Cryptobacteroides sp001602885, 95.0, 91.89, 0.929; GCA_902768985.1, s__Cryptobacteroides sp902768985, 95.0, 85.67, 0.672; GCA_017651225.1, s__Cryptobacteroides sp017651225, 95.0, 85.62, 0.723; GCA_902789245.1, s__Cryptobacteroides sp902789245, 95.0, 85.53, 0.658; GCA_017960585.1, s__Cryptobacteroides sp0179…	92.73	11	N/A	N/A
BacbacWCE2008_FD	d__Bacteria;p__Bacteroidota;c__Bacteroidia;o__Bacteroidales;f__UBA932;g__Cryptobacteroides;s__Cryptobacteroides sp900167925	GCA_900167925.1	95	d__Bacteria;p__Bacteroidota;c__Bacteroidia;o__Bacteroidales;f__UBA932;g__Cryptobacteroides;s__Cryptobacteroides sp900167925	100	1	GCA_900167925.1	95	d__Bacteria;p__Bacteroidota;c__Bacteroidia;o__Bacteroidales;f__UBA932;g__Cryptobacteroides;s__Cryptobacteroides sp900167925	100	1	d__Bacteria;p__Bacteroidota;c__Bacteroidia;o__Bacteroidales;f__UBA932;g__Cryptobacteroides;s__	taxonomic classification defined by topology and ANI	topological placement and ANI have congruent species assignments	GCA_017618815.1, s__Cryptobacteroides sp017618815, 95.0, 86.73, 0.768; GCA_024689985.1, s__Cryptobacteroides sp024689985, 95.0, 78.19, 0.146; GCA_900314395.1, s__Cryptobacteroides sp900314395, 95.0, 78.1, 0.133; GCA_900546925.1, s__Cryptobacteroides sp900546925, 95.0, 77.88, 0.108; GCA_017469845.1, s__Cryptobacteroides sp017469845, 95.0, 77.85, 0.152; GCA_900316675.1, s__Cryptobacteroides sp90031…	95.73	11	N/A	N/A
BaccerKPR7A_FD	d__Bacteria;p__Bacillota;c__Bacilli;o__Bacillales;f__Bacillaceae_G;g__Bacillus_A;s__Bacillus_A wiedmannii	GCF_001583695.1	95	d__Bacteria;p__Bacillota;c__Bacilli;o__Bacillales;f__Bacillaceae_G;g__Bacillus_A;s__Bacillus_A wiedmannii	98.76	0.942	GCF_001583695.1	95	d__Bacteria;p__Bacillota;c__Bacilli;o__Bacillales;f__Bacillaceae_G;g__Bacillus_A;s__Bacillus_A wiedmannii	98.76	0.942	d__Bacteria;p__Bacillota;c__Bacilli;o__Bacillales;f__Bacillaceae_G;g__Bacillus_A;s__	taxonomic classification defined by topology and ANI	topological placement and ANI have congruent species assignments	GCF_900094905.1, s__Bacillus_A cereus_AG, 95.0, 94.72, 0.846; GCF_008923725.1, s__Bacillus_A sp008923725, 95.0, 94.65, 0.841; GCF_001884045.1, s__Bacillus_A mobilis, 95.0, 94.54, 0.807; GCF_018332475.1, s__Bacillus_A sanguinis, 95.0, 94.07, 0.844; GCF_001455345.1, s__Bacillus_A thuringiensis_N, 95.0, 93.71, 0.853; GCF_001884185.1, s__Bacillus_A albus, 95.0, 93.69, 0.828; GCF_002571225.1, s__Bacil…	90.09	11	N/A	N/A
BaclicVTM3R78_FD	d__Bacteria;p__Bacillota;c__Bacilli;o__Bacillales;f__Bacillaceae;g__Bacillus;s__Bacillus licheniformis	GCF_000011645.1	95.4556	d__Bacteria;p__Bacillota;c__Bacilli;o__Bacillales;f__Bacillaceae;g__Bacillus;s__Bacillus licheniformis	99.63	0.984	GCF_000011645.1	95.4556	d__Bacteria;p__Bacillota;c__Bacilli;o__Bacillales;f__Bacillaceae;g__Bacillus;s__Bacillus licheniformis	99.63	0.984	d__Bacteria;p__Bacillota;c__Bacilli;o__Bacillales;f__Bacillaceae;g__Bacillus;s__	taxonomic classification defined by topology and ANI	topological placement and ANI have congruent species assignments	GCF_001969855.1, s__Bacillus haynesii, 95.4556, 95.48, 0.927; GCF_001042485.2, s__Bacillus paralicheniformis, 95.0745, 94.6, 0.941; GCF_001969815.1, s__Bacillus swezeyi, 95.0, 83.85, 0.802; GCF_900166645.1, s__Bacillus sonorensis_A, 95.0, 83.53, 0.805; GCF_001592005.1, s__Bacillus sonorensis, 95.0, 82.88, 0.727; GCF_001042475.2, s__Bacillus glycinifermentans, 95.0, 82.57, 0.706; GCF_013155385.1, …	96.66	11	N/A	N/A
BacovaNLAEzlC500_FD	d__Bacteria;p__Bacteroidota;c__Bacteroidia;o__Bacteroidales;f__Bacteroidaceae;g__Bacteroides;s__Bacteroides sp019412865	GCA_019412865.1	95	d__Bacteria;p__Bacteroidota;c__Bacteroidia;o__Bacteroidales;f__Bacteroidaceae;g__Bacteroides;s__Bacteroides sp019412865	97.33	0.656	N/A	N/A	N/A	N/A	N/A	d__Bacteria;p__Bacteroidota;c__Bacteroidia;o__Bacteroidales;f__Bacteroidaceae;g__Bacteroides;s__	ANI	topological placement and ANI have incongruent species assignments	GCA_019412865.1, s__Bacteroides sp019412865, 95.0, 97.33, 0.656; GCF_001314995.1, s__Bacteroides ovatus, 95.0, 95.54, 0.754; GCF_014334015.1, s__Bacteroides intestinigallinarum, 95.0, 95.09, 0.781; GCA_902362375.1, s__Bacteroides sp902362375, 95.0, 94.33, 0.685; GCA_900755095.1, s__Bacteroides sp900755095, 95.0, 92.59, 0.614; GCF_000210075.1, s__Bacteroides xylanisolvens, 95.0, 91.53, 0.677; GCF_…	98.19	11	N/A	N/A
BacovaNLAEzlC57_FD	d__Bacteria;p__Bacteroidota;c__Bacteroidia;o__Bacteroidales;f__Bacteroidaceae;g__Bacteroides;s__Bacteroides sp019412865	GCA_019412865.1	95	d__Bacteria;p__Bacteroidota;c__Bacteroidia;o__Bacteroidales;f__Bacteroidaceae;g__Bacteroides;s__Bacteroides sp019412865	97.43	0.656	N/A	N/A	N/A	N/A	N/A	d__Bacteria;p__Bacteroidota;c__Bacteroidia;o__Bacteroidales;f__Bacteroidaceae;g__Bacteroides;s__	ANI	topological placement and ANI have incongruent species assignments	GCA_019412865.1, s__Bacteroides sp019412865, 95.0, 97.43, 0.656; GCF_001314995.1, s__Bacteroides ovatus, 95.0, 95.49, 0.729; GCF_014334015.1, s__Bacteroides intestinigallinarum, 95.0, 94.95, 0.726; GCA_902362375.1, s__Bacteroides sp902362375, 95.0, 94.26, 0.679; GCA_900755095.1, s__Bacteroides sp900755095, 95.0, 92.81, 0.585; GCF_000210075.1, s__Bacteroides xylanisolvens, 95.0, 91.71, 0.641; GCF_…	98.15	11	N/A	N/A
BacphaphiBrb01_FD	Unclassified	N/A	N/A	N/A	N/A	N/A	N/A	N/A	N/A	N/A	N/A	N/A	N/A	N/A	N/A	N/A	N/A	N/A	No bacterial or archaeal marker
BacphaphiBrb02_FD	Unclassified	N/A	N/A	N/A	N/A	N/A	N/A	N/A	N/A	N/A	N/A	N/A	N/A	N/A	N/A	N/A	N/A	N/A	No bacterial or archaeal marker
BacspAR20_FD	d__Bacteria;p__Bacteroidota;c__Bacteroidia;o__Bacteroidales;f__Bacteroidaceae;g__Bacteroides;s__Bacteroides thetaiotaomicron	GCF_000011065.1	95	d__Bacteria;p__Bacteroidota;c__Bacteroidia;o__Bacteroidales;f__Bacteroidaceae;g__Bacteroides;s__Bacteroides thetaiotaomicron	97.82	0.83	GCF_000011065.1	95	d__Bacteria;p__Bacteroidota;c__Bacteroidia;o__Bacteroidales;f__Bacteroidaceae;g__Bacteroides;s__Bacteroides thetaiotaomicron	97.82	0.83	d__Bacteria;p__Bacteroidota;c__Bacteroidia;o__Bacteroidales;f__Bacteroidaceae;g__Bacteroides;s__	taxonomic classification defined by topology and ANI	topological placement and ANI have congruent species assignments	GCF_900106755.1, s__Bacteroides faecis, 95.0, 89.39, 0.73; GCA_900755095.1, s__Bacteroides sp900755095, 95.0, 88.68, 0.595; GCA_900761785.1, s__Bacteroides sp900761785, 95.0, 83.32, 0.475; GCF_001688725.2, s__Bacteroides caecimuris, 95.0, 82.05, 0.482; GCF_002222615.2, s__Bacteroides caccae, 95.0, 81.96, 0.527; GCF_903181435.1, s__Bacteroides sp900765785, 95.0, 81.88, 0.48; GCF_024623065.1, s__Ba…	97.42	11	N/A	N/A
BacspAR29_FD	d__Bacteria;p__Bacteroidota;c__Bacteroidia;o__Bacteroidales;f__Bacteroidaceae;g__Bacteroides;s__Bacteroides uniformis	GCA_025147485.1	95	d__Bacteria;p__Bacteroidota;c__Bacteroidia;o__Bacteroidales;f__Bacteroidaceae;g__Bacteroides;s__Bacteroides uniformis	98.22	0.835	GCA_025147485.1	95	d__Bacteria;p__Bacteroidota;c__Bacteroidia;o__Bacteroidales;f__Bacteroidaceae;g__Bacteroides;s__Bacteroides uniformis	98.22	0.835	d__Bacteria;p__Bacteroidota;c__Bacteroidia;o__Bacteroidales;f__Bacteroidaceae;g__Bacteroides;s__	taxonomic classification defined by topology and ANI	topological placement and ANI have congruent species assignments	GCF_000614125.1, s__Bacteroides rodentium, 95.0, 94.69, 0.71; GCF_004793475.1, s__Bacteroides sp002491635, 95.0, 92.18, 0.658; GCA_905197435.1, s__Bacteroides sp905197435, 95.0, 87.87, 0.737; GCF_000195635.1, s__Bacteroides fluxus, 95.0, 81.96, 0.477; GCA_902388495.1, s__Bacteroides sp902388495, 95.0, 81.74, 0.48; GCA_905203765.1, s__Bacteroides sp905203765, 95.0, 81.05, 0.592; GCA_025147325.1, s…	96.68	11	N/A	N/A
BacspGa6A1_FD	d__Bacteria;p__Bacteroidota;c__Bacteroidia;o__Bacteroidales;f__Bacteroidaceae;g__Ga6A1;s__Ga6A1 sp900102385	GCA_900102385.1	95	d__Bacteria;p__Bacteroidota;c__Bacteroidia;o__Bacteroidales;f__Bacteroidaceae;g__Ga6A1;s__Ga6A1 sp900102385	96.9	0.878	GCA_900102385.1	95	d__Bacteria;p__Bacteroidota;c__Bacteroidia;o__Bacteroidales;f__Bacteroidaceae;g__Ga6A1;s__Ga6A1 sp900102385	96.9	0.878	d__Bacteria;p__Bacteroidota;c__Bacteroidia;o__Bacteroidales;f__Bacteroidaceae;g__Ga6A1;s__	taxonomic classification defined by topology and ANI	topological placement and ANI have congruent species assignments	GCA_017617315.1, s__Ga6A1 sp017617315, 95.0, 91.71, 0.863	97.56	11	N/A	N/A
BacspGa6A2_FD	d__Bacteria;p__Bacteroidota;c__Bacteroidia;o__Bacteroidales;f__Bacteroidaceae;g__Ga6A1;s__Ga6A1 sp900102385	GCA_900102385.1	95	d__Bacteria;p__Bacteroidota;c__Bacteroidia;o__Bacteroidales;f__Bacteroidaceae;g__Ga6A1;s__Ga6A1 sp900102385	96.87	0.875	GCA_900102385.1	95	d__Bacteria;p__Bacteroidota;c__Bacteroidia;o__Bacteroidales;f__Bacteroidaceae;g__Ga6A1;s__Ga6A1 sp900102385	96.87	0.875	d__Bacteria;p__Bacteroidota;c__Bacteroidia;o__Bacteroidales;f__Bacteroidaceae;g__Ga6A1;s__	taxonomic classification defined by topology and ANI	topological placement and ANI have congruent species assignments	GCA_017617315.1, s__Ga6A1 sp017617315, 95.0, 91.73, 0.861	97.56	11	N/A	N/A
BacspMB2021_FD	d__Bacteria;p__Bacillota;c__Bacilli;o__Bacillales;f__DSM-18226;g__Niallia;s__Niallia sp001076885	GCF_001076885.1	95	d__Bacteria;p__Bacillota;c__Bacilli;o__Bacillales;f__DSM-18226;g__Niallia;s__Niallia sp001076885	99.49	0.907	GCF_001076885.1	95	d__Bacteria;p__Bacillota;c__Bacilli;o__Bacillales;f__DSM-18226;g__Niallia;s__Niallia sp001076885	99.49	0.907	d__Bacteria;p__Bacillota;c__Bacilli;o__Bacillales;f__DSM-18226;g__Niallia;s__	taxonomic classification defined by topology and ANI	topological placement and ANI have congruent species assignments	GCF_012933555.1, s__Niallia alba, 95.0, 84.85, 0.695; GCF_001591585.1, s__Niallia circulans, 95.0, 83.49, 0.642; GCF_003726095.1, s__Niallia circulans_A, 95.0, 83.31, 0.659; GCF_009183415.1, s__Niallia sp009183415, 95.0, 80.73, 0.34; GCF_023168165.1, s__Niallia sp023168165, 95.0, 78.61, 0.244; GCF_004005475.1, s__Niallia taxi, 95.0, 78.38, 0.185; GCF_002835805.1, s__Niallia nealsonii, 95.0, 78.29…	92.71	11	N/A	N/A
BactheKPPR3_FD	d__Bacteria;p__Bacteroidota;c__Bacteroidia;o__Bacteroidales;f__Bacteroidaceae;g__Bacteroides;s__Bacteroides thetaiotaomicron	GCF_000011065.1	95	d__Bacteria;p__Bacteroidota;c__Bacteroidia;o__Bacteroidales;f__Bacteroidaceae;g__Bacteroides;s__Bacteroides thetaiotaomicron	97.92	0.822	GCF_000011065.1	95	d__Bacteria;p__Bacteroidota;c__Bacteroidia;o__Bacteroidales;f__Bacteroidaceae;g__Bacteroides;s__Bacteroides thetaiotaomicron	97.92	0.822	d__Bacteria;p__Bacteroidota;c__Bacteroidia;o__Bacteroidales;f__Bacteroidaceae;g__Bacteroides;s__	taxonomic classification defined by topology and ANI	topological placement and ANI have congruent species assignments	GCF_900106755.1, s__Bacteroides faecis, 95.0, 89.19, 0.743; GCA_900755095.1, s__Bacteroides sp900755095, 95.0, 89.01, 0.605; GCA_900761785.1, s__Bacteroides sp900761785, 95.0, 83.87, 0.467; GCF_001688725.2, s__Bacteroides caecimuris, 95.0, 82.61, 0.486; GCF_903181435.1, s__Bacteroides sp900765785, 95.0, 82.11, 0.486; GCF_002222615.2, s__Bacteroides caccae, 95.0, 82.08, 0.525; GCF_014334015.1, s__…	97.32	11	N/A	N/A
BactheNLAEzlC579_FD	d__Bacteria;p__Bacteroidota;c__Bacteroidia;o__Bacteroidales;f__Bacteroidaceae;g__Bacteroides;s__Bacteroides thetaiotaomicron	GCF_000011065.1	95	d__Bacteria;p__Bacteroidota;c__Bacteroidia;o__Bacteroidales;f__Bacteroidaceae;g__Bacteroides;s__Bacteroides thetaiotaomicron	98.96	0.871	GCF_000011065.1	95	d__Bacteria;p__Bacteroidota;c__Bacteroidia;o__Bacteroidales;f__Bacteroidaceae;g__Bacteroides;s__Bacteroides thetaiotaomicron	98.96	0.871	d__Bacteria;p__Bacteroidota;c__Bacteroidia;o__Bacteroidales;f__Bacteroidaceae;g__Bacteroides;s__	taxonomic classification defined by topology and ANI	topological placement and ANI have congruent species assignments	GCF_900106755.1, s__Bacteroides faecis, 95.0, 89.2, 0.739; GCA_900755095.1, s__Bacteroides sp900755095, 95.0, 88.67, 0.604; GCA_900761785.1, s__Bacteroides sp900761785, 95.0, 85.24, 0.49; GCF_001688725.2, s__Bacteroides caecimuris, 95.0, 82.82, 0.499; GCF_000210075.1, s__Bacteroides xylanisolvens, 95.0, 82.21, 0.47; GCF_009193295.2, s__Bacteroides luhongzhouii, 95.0, 82.21, 0.474; GCF_903181435.1…	97.4	11	N/A	N/A
BacvulNLAEzlG202_FD	d__Bacteria;p__Bacteroidota;c__Bacteroidia;o__Bacteroidales;f__Bacteroidaceae;g__Phocaeicola;s__Phocaeicola vulgatus	GCF_000012825.1	95.359	d__Bacteria;p__Bacteroidota;c__Bacteroidia;o__Bacteroidales;f__Bacteroidaceae;g__Phocaeicola;s__Phocaeicola vulgatus	98.81	0.821	GCF_000012825.1	95.359	d__Bacteria;p__Bacteroidota;c__Bacteroidia;o__Bacteroidales;f__Bacteroidaceae;g__Phocaeicola;s__Phocaeicola vulgatus	98.81	0.821	d__Bacteria;p__Bacteroidota;c__Bacteroidia;o__Bacteroidales;f__Bacteroidaceae;g__Phocaeicola;s__	taxonomic classification defined by topology and ANI	topological placement and ANI have congruent species assignments	GCF_013009555.1, s__Phocaeicola dorei, 95.359, 95.37, 0.8; GCA_019414665.1, s__Phocaeicola sp019414665, 95.0, 95.04, 0.473; GCA_019414725.1, s__Phocaeicola sp019414725, 95.0, 94.52, 0.483; GCA_900760795.1, s__Phocaeicola sp900760795, 95.0, 93.59, 0.632; GCA_011959205.1, s__Phocaeicola sp011959205, 95.0, 90.51, 0.639; GCF_000614185.1, s__Phocaeicola sartorii, 95.0, 90.35, 0.659; GCF_000382445.1, s…	98.29	11	N/A	N/A
BacxylNLAEzlC202_FD	d__Bacteria;p__Bacteroidota;c__Bacteroidia;o__Bacteroidales;f__Bacteroidaceae;g__Bacteroides;s__Bacteroides xylanisolvens	GCF_000210075.1	95	d__Bacteria;p__Bacteroidota;c__Bacteroidia;o__Bacteroidales;f__Bacteroidaceae;g__Bacteroides;s__Bacteroides xylanisolvens	97.22	0.774	GCF_000210075.1	95	d__Bacteria;p__Bacteroidota;c__Bacteroidia;o__Bacteroidales;f__Bacteroidaceae;g__Bacteroides;s__Bacteroides xylanisolvens	97.22	0.774	d__Bacteria;p__Bacteroidota;c__Bacteroidia;o__Bacteroidales;f__Bacteroidaceae;g__Bacteroides;s__	taxonomic classification defined by topology and ANI	topological placement and ANI have congruent species assignments	GCF_009193295.2, s__Bacteroides luhongzhouii, 95.0, 93.94, 0.681; GCF_001314995.1, s__Bacteroides ovatus, 95.0, 93.19, 0.761; GCF_001688725.2, s__Bacteroides caecimuris, 95.0, 92.21, 0.618; GCA_019412865.1, s__Bacteroides sp019412865, 95.0, 91.39, 0.583; GCF_014334015.1, s__Bacteroides intestinigallinarum, 95.0, 90.4, 0.71; GCA_902362375.1, s__Bacteroides sp902362375, 95.0, 90.31, 0.705; GCA_9007…	98.21	11	N/A	N/A
BacxylNLAEzlG339_FD	d__Bacteria;p__Bacteroidota;c__Bacteroidia;o__Bacteroidales;f__Bacteroidaceae;g__Bacteroides;s__Bacteroides xylanisolvens	GCF_000210075.1	95	d__Bacteria;p__Bacteroidota;c__Bacteroidia;o__Bacteroidales;f__Bacteroidaceae;g__Bacteroides;s__Bacteroides xylanisolvens	96.95	0.735	GCF_000210075.1	95	d__Bacteria;p__Bacteroidota;c__Bacteroidia;o__Bacteroidales;f__Bacteroidaceae;g__Bacteroides;s__Bacteroides xylanisolvens	96.95	0.735	d__Bacteria;p__Bacteroidota;c__Bacteroidia;o__Bacteroidales;f__Bacteroidaceae;g__Bacteroides;s__	taxonomic classification defined by topology and ANI	topological placement and ANI have congruent species assignments	GCF_009193295.2, s__Bacteroides luhongzhouii, 95.0, 93.79, 0.67; GCF_001314995.1, s__Bacteroides ovatus, 95.0, 93.24, 0.721; GCF_001688725.2, s__Bacteroides caecimuris, 95.0, 92.2, 0.626; GCA_019412865.1, s__Bacteroides sp019412865, 95.0, 92.04, 0.601; GCF_014334015.1, s__Bacteroides intestinigallinarum, 95.0, 90.7, 0.695; GCA_902362375.1, s__Bacteroides sp902362375, 95.0, 90.04, 0.66; GCA_900755…	97.34	11	N/A	N/A
BassucDSM22022_FD	d__Bacteria;p__Pseudomonadota;c__Gammaproteobacteria;o__Enterobacterales_A;f__Pasteurellaceae;g__Basfia;s__Basfia succiniciproducens	GCF_011455875.1	95	d__Bacteria;p__Pseudomonadota;c__Gammaproteobacteria;o__Enterobacterales_A;f__Pasteurellaceae;g__Basfia;s__Basfia succiniciproducens	99.99	0.993	GCF_011455875.1	95	d__Bacteria;p__Pseudomonadota;c__Gammaproteobacteria;o__Enterobacterales_A;f__Pasteurellaceae;g__Basfia;s__Basfia succiniciproducens	99.99	0.993	d__Bacteria;p__Pseudomonadota;c__Gammaproteobacteria;o__Enterobacterales_A;f__Pasteurellaceae;g__Basfia;s__	taxonomic classification defined by topology and ANI	topological placement and ANI have congruent species assignments	GCF_000262245.1, s__Basfia bettyae, 95.0, 78.65, 0.343	98.45	11	N/A	N/A
BassucKPR2_FD	d__Bacteria;p__Pseudomonadota;c__Gammaproteobacteria;o__Enterobacterales_A;f__Pasteurellaceae;g__Basfia;s__Basfia succiniciproducens	GCF_011455875.1	95	d__Bacteria;p__Pseudomonadota;c__Gammaproteobacteria;o__Enterobacterales_A;f__Pasteurellaceae;g__Basfia;s__Basfia succiniciproducens	98.7	0.927	GCF_011455875.1	95	d__Bacteria;p__Pseudomonadota;c__Gammaproteobacteria;o__Enterobacterales_A;f__Pasteurellaceae;g__Basfia;s__Basfia succiniciproducens	98.7	0.927	d__Bacteria;p__Pseudomonadota;c__Gammaproteobacteria;o__Enterobacterales_A;f__Pasteurellaceae;g__Basfia;s__	taxonomic classification defined by topology and ANI	topological placement and ANI have congruent species assignments	GCF_000262245.1, s__Basfia bettyae, 95.0, 78.74, 0.335	98.45	11	N/A	N/A
BifadoDSM20087_FD	d__Bacteria;p__Actinomycetota;c__Actinomycetia;o__Actinomycetales;f__Bifidobacteriaceae;g__Bifidobacterium;s__Bifidobacterium adolescentis	GCF_000010425.1	95	d__Bacteria;p__Actinomycetota;c__Actinomycetia;o__Actinomycetales;f__Bifidobacteriaceae;g__Bifidobacterium;s__Bifidobacterium adolescentis	97.52	0.864	GCF_000010425.1	95	d__Bacteria;p__Actinomycetota;c__Actinomycetia;o__Actinomycetales;f__Bifidobacteriaceae;g__Bifidobacterium;s__Bifidobacterium adolescentis	97.52	0.864	d__Bacteria;p__Actinomycetota;c__Actinomycetia;o__Actinomycetales;f__Bifidobacteriaceae;g__Bifidobacterium;s__	taxonomic classification defined by topology and ANI	topological placement and ANI have congruent species assignments	GCF_000770925.1, s__Bifidobacterium ruminantium, 95.0, 89.41, 0.811; GCF_001025195.1, s__Bifidobacterium catenulatum, 96.3948, 84.41, 0.689; GCF_001025215.1, s__Bifidobacterium pseudocatenulatum, 95.0, 84.12, 0.737; GCA_002451435.1, s__Bifidobacterium sp002451435, 95.0, 83.99, 0.714; GCF_001042615.1, s__Bifidobacterium kashiwanohense, 96.3948, 83.96, 0.681; GCF_000800455.1, s__Bifidobacterium kas…	94.28	11	N/A	N/A
BifbifCalf96_FD	d__Bacteria;p__Actinomycetota;c__Actinomycetia;o__Actinomycetales;f__Bifidobacteriaceae;g__Bifidobacterium;s__Bifidobacterium bifidum	GCF_001025135.1	95	d__Bacteria;p__Actinomycetota;c__Actinomycetia;o__Actinomycetales;f__Bifidobacteriaceae;g__Bifidobacterium;s__Bifidobacterium bifidum	99.2	0.965	GCF_001025135.1	95	d__Bacteria;p__Actinomycetota;c__Actinomycetia;o__Actinomycetales;f__Bifidobacteriaceae;g__Bifidobacterium;s__Bifidobacterium bifidum	99.2	0.965	d__Bacteria;p__Actinomycetota;c__Actinomycetia;o__Actinomycetales;f__Bifidobacteriaceae;g__Bifidobacterium;s__	taxonomic classification defined by topology and ANI	topological placement and ANI have congruent species assignments	GCF_009193355.1, s__Bifidobacterium leontopitheci, 95.0, 83.6, 0.698; GCF_001042635.1, s__Bifidobacterium scardovii, 95.0, 82.77, 0.61; GCF_010667645.1, s__Bifidobacterium platyrrhinorum, 95.0, 82.63, 0.561; GCF_018555435.2, s__Bifidobacterium amazonense, 95.0, 82.59, 0.582; GCF_019331735.1, s__Bifidobacterium miconis, 95.0, 82.58, 0.583; GCF_018555385.1, s__Bifidobacterium santillanense, 95.0, 8…	95.83	11	N/A	N/A
BifbouDSM20432_FD	d__Bacteria;p__Actinomycetota;c__Actinomycetia;o__Actinomycetales;f__Bifidobacteriaceae;g__Bifidobacterium;s__Bifidobacterium boum	GCF_000741535.1	95	d__Bacteria;p__Actinomycetota;c__Actinomycetia;o__Actinomycetales;f__Bifidobacteriaceae;g__Bifidobacterium;s__Bifidobacterium boum	99.99	0.993	GCF_000741535.1	95	d__Bacteria;p__Actinomycetota;c__Actinomycetia;o__Actinomycetales;f__Bifidobacteriaceae;g__Bifidobacterium;s__Bifidobacterium boum	99.99	0.993	d__Bacteria;p__Actinomycetota;c__Actinomycetia;o__Actinomycetales;f__Bifidobacteriaceae;g__Bifidobacterium;s__	taxonomic classification defined by topology and ANI	topological placement and ANI have congruent species assignments	GCA_000741495.1, s__Bifidobacterium thermophilum_A, 95.0, 94.9, 0.873; GCA_000771265.1, s__Bifidobacterium thermophilum, 95.0, 86.67, 0.74; GCF_009299485.1, s__Bifidobacterium apri, 95.0, 86.3, 0.756; GCF_000770925.1, s__Bifidobacterium ruminantium, 95.0, 79.87, 0.352; GCF_000010425.1, s__Bifidobacterium adolescentis, 95.0, 79.84, 0.364; GCF_009193355.1, s__Bifidobacterium leontopitheci, 95.0, 79…	95.67	11	N/A	N/A
BifbreRP2_FD	d__Bacteria;p__Actinomycetota;c__Actinomycetia;o__Actinomycetales;f__Bifidobacteriaceae;g__Bifidobacterium;s__Bifidobacterium breve	GCF_001025175.1	95	d__Bacteria;p__Actinomycetota;c__Actinomycetia;o__Actinomycetales;f__Bifidobacteriaceae;g__Bifidobacterium;s__Bifidobacterium breve	98.9	0.92	GCF_001025175.1	95	d__Bacteria;p__Actinomycetota;c__Actinomycetia;o__Actinomycetales;f__Bifidobacteriaceae;g__Bifidobacterium;s__Bifidobacterium breve	98.9	0.92	d__Bacteria;p__Actinomycetota;c__Actinomycetia;o__Actinomycetales;f__Bifidobacteriaceae;g__Bifidobacterium;s__	taxonomic classification defined by topology and ANI	topological placement and ANI have congruent species assignments	GCF_000269965.1, s__Bifidobacterium infantis, 95.0, 87.68, 0.726; GCF_000196555.1, s__Bifidobacterium longum, 95.0, 86.77, 0.682; GCA_022739095.1, s__Bifidobacterium sp022739095, 95.0, 86.38, 0.624; GCF_019331675.1, s__Bifidobacterium miconisargentati, 95.0, 83.37, 0.635; GCF_003129905.1, s__Bifidobacterium callitrichidarum, 95.0, 83.26, 0.624; GCF_000741695.1, s__Bifidobacterium reuteri, 95.0, 8…	95.97	11	N/A	N/A
BiflonAGR2137_FD	d__Bacteria;p__Actinomycetota;c__Actinomycetia;o__Actinomycetales;f__Bifidobacteriaceae;g__Bifidobacterium;s__Bifidobacterium longum	GCF_000196555.1	95	d__Bacteria;p__Actinomycetota;c__Actinomycetia;o__Actinomycetales;f__Bifidobacteriaceae;g__Bifidobacterium;s__Bifidobacterium longum	96.31	0.828	N/A	N/A	N/A	N/A	N/A	d__Bacteria;p__Actinomycetota;c__Actinomycetia;o__Actinomycetales;f__Bifidobacteriaceae;g__Bifidobacterium;s__	ANI	topological placement and ANI have incongruent species assignments	GCF_000196555.1, s__Bifidobacterium longum, 95.0, 96.31, 0.828; GCF_000269965.1, s__Bifidobacterium infantis, 95.0, 95.65, 0.802; GCA_022739095.1, s__Bifidobacterium sp022739095, 95.0, 94.31, 0.704; GCF_001025175.1, s__Bifidobacterium breve, 95.0, 87.74, 0.729; GCF_019331675.1, s__Bifidobacterium miconisargentati, 95.0, 84.39, 0.687; GCF_003129905.1, s__Bifidobacterium callitrichidarum, 95.0, 84.…	95.79	11	N/A	N/A
BifmerDSM6492_FD	d__Bacteria;p__Actinomycetota;c__Actinomycetia;o__Actinomycetales;f__Bifidobacteriaceae;g__Bifidobacterium;s__Bifidobacterium merycicum	GCF_900129045.1	95	d__Bacteria;p__Actinomycetota;c__Actinomycetia;o__Actinomycetales;f__Bifidobacteriaceae;g__Bifidobacterium;s__Bifidobacterium merycicum	100	1	GCF_900129045.1	95	d__Bacteria;p__Actinomycetota;c__Actinomycetia;o__Actinomycetales;f__Bifidobacteriaceae;g__Bifidobacterium;s__Bifidobacterium merycicum	100	1	d__Bacteria;p__Actinomycetota;c__Actinomycetia;o__Actinomycetales;f__Bifidobacteriaceae;g__Bifidobacterium;s__	taxonomic classification defined by topology and ANI	topological placement and ANI have congruent species assignments	GCF_019331805.1, s__Bifidobacterium pongonis, 95.0, 90.77, 0.782; GCF_001025155.1, s__Bifidobacterium angulatum, 95.0, 88.25, 0.808; GCF_012932675.1, s__Bifidobacterium sp012932675, 95.0, 87.0, 0.768; GCF_000010425.1, s__Bifidobacterium adolescentis, 95.0, 82.8, 0.556; GCA_002451435.1, s__Bifidobacterium sp002451435, 95.0, 82.1, 0.556; GCF_001025215.1, s__Bifidobacterium pseudocatenulatum, 95.0, …	94.42	11	N/A	N/A
BifpseAGR2145_FD	d__Bacteria;p__Actinomycetota;c__Actinomycetia;o__Actinomycetales;f__Bifidobacteriaceae;g__Bifidobacterium;s__Bifidobacterium globosum	GCF_000741295.1	95	d__Bacteria;p__Actinomycetota;c__Actinomycetia;o__Actinomycetales;f__Bifidobacteriaceae;g__Bifidobacterium;s__Bifidobacterium globosum	96.35	0.885	GCF_004155535.1	95	d__Bacteria;p__Actinomycetota;c__Actinomycetia;o__Actinomycetales;f__Bifidobacteriaceae;g__Bifidobacterium;s__Bifidobacterium pseudolongum_C	95.17	0.897	d__Bacteria;p__Actinomycetota;c__Actinomycetia;o__Actinomycetales;f__Bifidobacteriaceae;g__Bifidobacterium;s__	ANI	N/A	GCF_000771225.1, s__Bifidobacterium pseudolongum, 95.0, 93.6, 0.905; GCF_002286915.1, s__Bifidobacterium italicum, 95.0, 83.36, 0.728; GCF_003952025.1, s__Bifidobacterium castoris, 95.0, 83.17, 0.759; GCF_000741135.1, s__Bifidobacterium choerinum, 95.0, 83.14, 0.747; GCF_002860345.1, s__Bifidobacterium anseris, 95.0, 82.98, 0.728; GCF_002286935.1, s__Bifidobacterium criceti, 95.0, 82.75, 0.705; G…	95.09	11	N/A	N/A
BifpseglDSM20092_FD	d__Bacteria;p__Actinomycetota;c__Actinomycetia;o__Actinomycetales;f__Bifidobacteriaceae;g__Bifidobacterium;s__Bifidobacterium globosum	GCF_000741295.1	95	d__Bacteria;p__Actinomycetota;c__Actinomycetia;o__Actinomycetales;f__Bifidobacteriaceae;g__Bifidobacterium;s__Bifidobacterium globosum	99.98	0.987	GCF_000741295.1	95	d__Bacteria;p__Actinomycetota;c__Actinomycetia;o__Actinomycetales;f__Bifidobacteriaceae;g__Bifidobacterium;s__Bifidobacterium globosum	99.98	0.987	d__Bacteria;p__Actinomycetota;c__Actinomycetia;o__Actinomycetales;f__Bifidobacteriaceae;g__Bifidobacterium;s__	taxonomic classification defined by topology and ANI	topological placement and ANI have congruent species assignments	GCF_004155535.1, s__Bifidobacterium pseudolongum_C, 95.0, 94.87, 0.921; GCF_000771225.1, s__Bifidobacterium pseudolongum, 95.0, 94.2, 0.898; GCF_003952025.1, s__Bifidobacterium castoris, 95.0, 83.11, 0.757; GCF_000741135.1, s__Bifidobacterium choerinum, 95.0, 83.09, 0.736; GCF_002286915.1, s__Bifidobacterium italicum, 95.0, 83.0, 0.742; GCF_002286935.1, s__Bifidobacterium criceti, 95.0, 82.81, 0.…	95.13	11	N/A	N/A
BifrumDSM6489_FD	d__Bacteria;p__Actinomycetota;c__Actinomycetia;o__Actinomycetales;f__Bifidobacteriaceae;g__Bifidobacterium;s__Bifidobacterium ruminantium	GCF_000770925.1	95	d__Bacteria;p__Actinomycetota;c__Actinomycetia;o__Actinomycetales;f__Bifidobacteriaceae;g__Bifidobacterium;s__Bifidobacterium ruminantium	99.98	0.972	GCF_000770925.1	95	d__Bacteria;p__Actinomycetota;c__Actinomycetia;o__Actinomycetales;f__Bifidobacteriaceae;g__Bifidobacterium;s__Bifidobacterium ruminantium	99.98	0.972	d__Bacteria;p__Actinomycetota;c__Actinomycetia;o__Actinomycetales;f__Bifidobacteriaceae;g__Bifidobacterium;s__	taxonomic classification defined by topology and ANI	topological placement and ANI have congruent species assignments	GCF_000010425.1, s__Bifidobacterium adolescentis, 95.0, 88.69, 0.735; GCA_002451435.1, s__Bifidobacterium sp002451435, 95.0, 83.74, 0.695; GCF_001025195.1, s__Bifidobacterium catenulatum, 96.3948, 83.39, 0.635; GCF_012932675.1, s__Bifidobacterium sp012932675, 95.0, 83.39, 0.538; GCF_001025215.1, s__Bifidobacterium pseudocatenulatum, 95.0, 83.18, 0.648; GCF_000522505.1, s__Bifidobacterium moukalab…	94.22	11	N/A	N/A
BifspAGR2158_FD	d__Bacteria;p__Actinomycetota;c__Actinomycetia;o__Actinomycetales;f__Bifidobacteriaceae;g__Bifidobacterium;s__Bifidobacterium anseris	GCF_002860345.1	95	d__Bacteria;p__Actinomycetota;c__Actinomycetia;o__Actinomycetales;f__Bifidobacteriaceae;g__Bifidobacterium;s__Bifidobacterium anseris	99.21	0.947	GCF_002860345.1	95	d__Bacteria;p__Actinomycetota;c__Actinomycetia;o__Actinomycetales;f__Bifidobacteriaceae;g__Bifidobacterium;s__Bifidobacterium anseris	99.21	0.947	d__Bacteria;p__Actinomycetota;c__Actinomycetia;o__Actinomycetales;f__Bifidobacteriaceae;g__Bifidobacterium;s__	taxonomic classification defined by topology and ANI	topological placement and ANI have congruent species assignments	GCF_002286915.1, s__Bifidobacterium italicum, 95.0, 92.1, 0.852; GCF_000741135.1, s__Bifidobacterium choerinum, 95.0, 91.87, 0.865; GCF_003952025.1, s__Bifidobacterium castoris, 95.0, 91.18, 0.848; GCF_002286935.1, s__Bifidobacterium criceti, 95.0, 86.21, 0.809; GCF_000741295.1, s__Bifidobacterium globosum, 95.0, 82.82, 0.727; GCF_004155535.1, s__Bifidobacterium pseudolongum_C, 95.0, 82.62, 0.698…	95.15	11	N/A	N/A
BiftheDSM20212_FD	d__Bacteria;p__Actinomycetota;c__Actinomycetia;o__Actinomycetales;f__Bifidobacteriaceae;g__Bifidobacterium;s__Bifidobacterium thermophilum	GCA_000771265.1	95	d__Bacteria;p__Actinomycetota;c__Actinomycetia;o__Actinomycetales;f__Bifidobacteriaceae;g__Bifidobacterium;s__Bifidobacterium thermophilum	97.84	0.894	GCA_000771265.1	95	d__Bacteria;p__Actinomycetota;c__Actinomycetia;o__Actinomycetales;f__Bifidobacteriaceae;g__Bifidobacterium;s__Bifidobacterium thermophilum	97.84	0.894	d__Bacteria;p__Actinomycetota;c__Actinomycetia;o__Actinomycetales;f__Bifidobacteriaceae;g__Bifidobacterium;s__	taxonomic classification defined by topology and ANI	topological placement and ANI have congruent species assignments	GCA_000741495.1, s__Bifidobacterium thermophilum_A, 95.0, 87.66, 0.772; GCF_009299485.1, s__Bifidobacterium apri, 95.0, 87.6, 0.818; GCF_000741535.1, s__Bifidobacterium boum, 95.0, 86.52, 0.755; GCF_010667685.1, s__Bifidobacterium aerophilum, 95.0, 79.89, 0.398; GCF_003952945.1, s__Bifidobacterium samirii, 95.0, 79.87, 0.365; GCF_001042635.1, s__Bifidobacterium scardovii, 95.0, 79.85, 0.394; GCF_…	95.35	11	N/A	N/A
BlaschDSM10518_FD	d__Bacteria;p__Bacillota_A;c__Clostridia;o__Lachnospirales;f__Lachnospiraceae;g__Blautia_A;s__Blautia_A schinkii_A	GCA_000702025.1	95	d__Bacteria;p__Bacillota_A;c__Clostridia;o__Lachnospirales;f__Lachnospiraceae;g__Blautia_A;s__Blautia_A schinkii_A	100	1	GCA_000702025.1	95	d__Bacteria;p__Bacillota_A;c__Clostridia;o__Lachnospirales;f__Lachnospiraceae;g__Blautia_A;s__Blautia_A schinkii_A	100	1	d__Bacteria;p__Bacillota_A;c__Clostridia;o__Lachnospirales;f__Lachnospiraceae;g__Blautia_A;s__	taxonomic classification defined by topology and ANI	topological placement and ANI have congruent species assignments	GCA_025148125.1, s__Blautia_A wexlerae, 95.0, 79.1, 0.156; GCA_000285855.2, s__Blautia_A sp000285855, 95.0, 79.02, 0.207; GCF_009707925.1, s__Blautia_A luti, 95.0, 78.99, 0.195; GCF_002159835.1, s__Blautia_A avistercoris, 95.0, 78.95, 0.139; GCF_003461245.1, s__Blautia_A sp000436615, 95.0, 78.92, 0.149; GCF_003460605.1, s__Blautia_A sp900066145, 95.0, 78.92, 0.165; GCF_013304735.1, s__Blautia_A s…	93.29	11	N/A	N/A
BlautiaspSF50_FD	d__Bacteria;p__Bacillota_A;c__Clostridia;o__Lachnospirales;f__Lachnospiraceae;g__Blautia_A;s__Blautia_A massiliensis	GCF_001487165.1	95	d__Bacteria;p__Bacillota_A;c__Clostridia;o__Lachnospirales;f__Lachnospiraceae;g__Blautia_A;s__Blautia_A massiliensis	98.13	0.806	GCF_001487165.1	95	d__Bacteria;p__Bacillota_A;c__Clostridia;o__Lachnospirales;f__Lachnospiraceae;g__Blautia_A;s__Blautia_A massiliensis	98.13	0.806	d__Bacteria;p__Bacillota_A;c__Clostridia;o__Lachnospirales;f__Lachnospiraceae;g__Blautia_A;s__	taxonomic classification defined by topology and ANI	topological placement and ANI have congruent species assignments	GCA_900751995.1, s__Blautia_A sp900751995, 95.0, 94.85, 0.717; GCF_013304735.1, s__Blautia_A sp900066205, 95.0, 90.67, 0.726; GCF_003461955.1, s__Blautia_A sp900066335, 95.0, 90.44, 0.72; GCF_013304825.1, s__Blautia_A schinkii, 95.0, 88.58, 0.701; GCF_003474435.1, s__Blautia_A sp003474435, 95.0, 88.5, 0.693; GCA_900764225.1, s__Blautia_A sp900764225, 95.0, 86.45, 0.737; GCA_934373235.1, s__Blauti…	94.62	11	N/A	N/A
BlawexAGR2146_FD	d__Bacteria;p__Bacillota_A;c__Clostridia;o__Lachnospirales;f__Lachnospiraceae;g__Blautia_A;s__Blautia_A wexlerae	GCA_025148125.1	95	d__Bacteria;p__Bacillota_A;c__Clostridia;o__Lachnospirales;f__Lachnospiraceae;g__Blautia_A;s__Blautia_A wexlerae	96.51	0.781	GCA_025148125.1	95	d__Bacteria;p__Bacillota_A;c__Clostridia;o__Lachnospirales;f__Lachnospiraceae;g__Blautia_A;s__Blautia_A wexlerae	96.51	0.781	d__Bacteria;p__Bacillota_A;c__Clostridia;o__Lachnospirales;f__Lachnospiraceae;g__Blautia_A;s__	taxonomic classification defined by topology and ANI	topological placement and ANI have congruent species assignments	GCF_013300825.1, s__Blautia_A wexlerae_B, 95.0, 93.86, 0.709; GCF_018919065.1, s__Blautia_A sp018919065, 95.0, 87.92, 0.583; GCF_003471165.1, s__Blautia_A sp003471165, 95.0, 87.8, 0.681; GCA_000285855.2, s__Blautia_A sp000285855, 95.0, 86.69, 0.558; GCA_934437695.1, s__Blautia_A sp934437695, 95.0, 86.13, 0.881; GCF_009707925.1, s__Blautia_A luti, 95.0, 86.08, 0.593; GCF_003477525.1, s__Blautia_A …	92.87	11	N/A	N/A
ButfibAB2020_FD	d__Bacteria;p__Bacillota_A;c__Clostridia;o__Lachnospirales;f__Lachnospiraceae;g__Butyrivibrio;s__Butyrivibrio fibrisolvens_C	GCF_023206215.1	95	d__Bacteria;p__Bacillota_A;c__Clostridia;o__Lachnospirales;f__Lachnospiraceae;g__Butyrivibrio;s__Butyrivibrio fibrisolvens_C	96.52	0.813	GCF_023206215.1	95	d__Bacteria;p__Bacillota_A;c__Clostridia;o__Lachnospirales;f__Lachnospiraceae;g__Butyrivibrio;s__Butyrivibrio fibrisolvens_C	96.52	0.813	d__Bacteria;p__Bacillota_A;c__Clostridia;o__Lachnospirales;f__Lachnospiraceae;g__Butyrivibrio;s__	taxonomic classification defined by topology and ANI	topological placement and ANI have congruent species assignments	GCF_900129945.1, s__Butyrivibrio fibrisolvens, 95.0, 85.8, 0.61; GCA_024699075.1, s__Butyrivibrio sp024699075, 95.0, 83.72, 0.585; GCF_900115735.1, s__Butyrivibrio proteoclasticus_B, 95.0, 79.88, 0.138; GCF_000526935.1, s__Butyrivibrio sp000526935, 95.0, 79.82, 0.113; GCF_000703165.1, s__Butyrivibrio sp000703165, 95.0, 79.69, 0.101; GCA_015056495.1, s__Butyrivibrio sp015056495, 95.0, 79.68, 0.179…	90.47	11	N/A	N/A
ButfibAR40_FD	d__Bacteria;p__Bacillota_A;c__Clostridia;o__Lachnospirales;f__Lachnospiraceae;g__Butyrivibrio;s__Butyrivibrio fibrisolvens_C	GCF_023206215.1	95	d__Bacteria;p__Bacillota_A;c__Clostridia;o__Lachnospirales;f__Lachnospiraceae;g__Butyrivibrio;s__Butyrivibrio fibrisolvens_C	96.39	0.834	GCF_023206215.1	95	d__Bacteria;p__Bacillota_A;c__Clostridia;o__Lachnospirales;f__Lachnospiraceae;g__Butyrivibrio;s__Butyrivibrio fibrisolvens_C	96.39	0.834	d__Bacteria;p__Bacillota_A;c__Clostridia;o__Lachnospirales;f__Lachnospiraceae;g__Butyrivibrio;s__	taxonomic classification defined by topology and ANI	topological placement and ANI have congruent species assignments	GCF_900129945.1, s__Butyrivibrio fibrisolvens, 95.0, 85.8, 0.601; GCA_024699075.1, s__Butyrivibrio sp024699075, 95.0, 83.76, 0.606; GCF_900115735.1, s__Butyrivibrio proteoclasticus_B, 95.0, 80.43, 0.15; GCF_000702265.1, s__Butyrivibrio sp000702265, 95.0, 80.4, 0.158; GCF_900143205.1, s__Butyrivibrio hungatei, 95.0, 80.05, 0.189; GCF_000420825.1, s__Butyrivibrio sp000420825, 95.0, 79.87, 0.166; GC…	90.45	11	N/A	N/A
ButfibFE2007_FD	d__Bacteria;p__Bacillota_A;c__Clostridia;o__Lachnospirales;f__Lachnospiraceae;g__Butyrivibrio;s__Butyrivibrio fibrisolvens_C	GCF_023206215.1	95	d__Bacteria;p__Bacillota_A;c__Clostridia;o__Lachnospirales;f__Lachnospiraceae;g__Butyrivibrio;s__Butyrivibrio fibrisolvens_C	97.17	0.812	GCF_023206215.1	95	d__Bacteria;p__Bacillota_A;c__Clostridia;o__Lachnospirales;f__Lachnospiraceae;g__Butyrivibrio;s__Butyrivibrio fibrisolvens_C	97.17	0.812	d__Bacteria;p__Bacillota_A;c__Clostridia;o__Lachnospirales;f__Lachnospiraceae;g__Butyrivibrio;s__	taxonomic classification defined by topology and ANI	topological placement and ANI have congruent species assignments	GCF_900129945.1, s__Butyrivibrio fibrisolvens, 95.0, 85.79, 0.651; GCA_024699075.1, s__Butyrivibrio sp024699075, 95.0, 84.01, 0.547; GCF_900115735.1, s__Butyrivibrio proteoclasticus_B, 95.0, 80.2, 0.144; GCF_000424585.1, s__Butyrivibrio sp000424585, 95.0, 80.06, 0.159; GCF_000424385.1, s__Butyrivibrio sp000424385, 95.0, 79.77, 0.116; GCF_000424545.1, s__Butyrivibrio sp000424545, 95.0, 79.66, 0.16…	89.55	11	N/A	N/A
ButfibMD2001_FD	d__Bacteria;p__Bacillota_A;c__Clostridia;o__Lachnospirales;f__Lachnospiraceae;g__Butyrivibrio;s__Butyrivibrio fibrisolvens_C	GCF_023206215.1	95	d__Bacteria;p__Bacillota_A;c__Clostridia;o__Lachnospirales;f__Lachnospiraceae;g__Butyrivibrio;s__Butyrivibrio fibrisolvens_C	96.26	0.83	GCF_023206215.1	95	d__Bacteria;p__Bacillota_A;c__Clostridia;o__Lachnospirales;f__Lachnospiraceae;g__Butyrivibrio;s__Butyrivibrio fibrisolvens_C	96.26	0.83	d__Bacteria;p__Bacillota_A;c__Clostridia;o__Lachnospirales;f__Lachnospiraceae;g__Butyrivibrio;s__	taxonomic classification defined by topology and ANI	topological placement and ANI have congruent species assignments	GCF_900129945.1, s__Butyrivibrio fibrisolvens, 95.0, 85.65, 0.603; GCA_024699075.1, s__Butyrivibrio sp024699075, 95.0, 83.79, 0.604; GCF_000702265.1, s__Butyrivibrio sp000702265, 95.0, 81.17, 0.165; GCF_900115735.1, s__Butyrivibrio proteoclasticus_B, 95.0, 80.33, 0.152; GCF_900143205.1, s__Butyrivibrio hungatei, 95.0, 80.31, 0.188; GCF_000145035.1, s__Butyrivibrio proteoclasticus, 95.0, 79.58, 0.…	90.47	11	N/A	N/A
ButfibND3005_FD	d__Bacteria;p__Bacillota_A;c__Clostridia;o__Lachnospirales;f__Lachnospiraceae;g__Butyrivibrio;s__Butyrivibrio fibrisolvens_C	GCF_023206215.1	95	d__Bacteria;p__Bacillota_A;c__Clostridia;o__Lachnospirales;f__Lachnospiraceae;g__Butyrivibrio;s__Butyrivibrio fibrisolvens_C	97.18	0.801	GCF_023206215.1	95	d__Bacteria;p__Bacillota_A;c__Clostridia;o__Lachnospirales;f__Lachnospiraceae;g__Butyrivibrio;s__Butyrivibrio fibrisolvens_C	97.18	0.801	d__Bacteria;p__Bacillota_A;c__Clostridia;o__Lachnospirales;f__Lachnospiraceae;g__Butyrivibrio;s__	taxonomic classification defined by topology and ANI	topological placement and ANI have congruent species assignments	GCF_900129945.1, s__Butyrivibrio fibrisolvens, 95.0, 85.13, 0.611; GCA_024699075.1, s__Butyrivibrio sp024699075, 95.0, 83.92, 0.552; GCF_900115735.1, s__Butyrivibrio proteoclasticus_B, 95.0, 80.66, 0.148; GCF_000145035.1, s__Butyrivibrio proteoclasticus, 95.0, 79.53, 0.134; GCF_000420865.1, s__Butyrivibrio sp000420865, 95.0, 79.52, 0.139; GCF_000424385.1, s__Butyrivibrio sp000424385, 95.0, 79.5, …	91.98	11	N/A	N/A
ButfibWTE3004_FD	d__Bacteria;p__Bacillota_A;c__Clostridia;o__Lachnospirales;f__Lachnospiraceae;g__Butyrivibrio;s__Butyrivibrio fibrisolvens_C	GCF_023206215.1	95	d__Bacteria;p__Bacillota_A;c__Clostridia;o__Lachnospirales;f__Lachnospiraceae;g__Butyrivibrio;s__Butyrivibrio fibrisolvens_C	96.56	0.836	GCF_023206215.1	95	d__Bacteria;p__Bacillota_A;c__Clostridia;o__Lachnospirales;f__Lachnospiraceae;g__Butyrivibrio;s__Butyrivibrio fibrisolvens_C	96.56	0.836	d__Bacteria;p__Bacillota_A;c__Clostridia;o__Lachnospirales;f__Lachnospiraceae;g__Butyrivibrio;s__	taxonomic classification defined by topology and ANI	topological placement and ANI have congruent species assignments	GCF_900129945.1, s__Butyrivibrio fibrisolvens, 95.0, 86.13, 0.618; GCA_024699075.1, s__Butyrivibrio sp024699075, 95.0, 83.76, 0.595; GCF_900115735.1, s__Butyrivibrio proteoclasticus_B, 95.0, 80.7, 0.144; GCF_000424385.1, s__Butyrivibrio sp000424385, 95.0, 80.14, 0.114; GCF_900108105.1, s__Butyrivibrio sp900108105, 95.0, 79.75, 0.164; GCF_000420865.1, s__Butyrivibrio sp000420865, 95.0, 79.73, 0.15…	90.49	11	N/A	N/A
ButfibYRB2005_FD	d__Bacteria;p__Bacillota_A;c__Clostridia;o__Lachnospirales;f__Lachnospiraceae;g__Butyrivibrio;s__Butyrivibrio fibrisolvens_C	GCF_023206215.1	95	d__Bacteria;p__Bacillota_A;c__Clostridia;o__Lachnospirales;f__Lachnospiraceae;g__Butyrivibrio;s__Butyrivibrio fibrisolvens_C	96.67	0.835	GCF_023206215.1	95	d__Bacteria;p__Bacillota_A;c__Clostridia;o__Lachnospirales;f__Lachnospiraceae;g__Butyrivibrio;s__Butyrivibrio fibrisolvens_C	96.67	0.835	d__Bacteria;p__Bacillota_A;c__Clostridia;o__Lachnospirales;f__Lachnospiraceae;g__Butyrivibrio;s__	taxonomic classification defined by topology and ANI	topological placement and ANI have congruent species assignments	GCF_900129945.1, s__Butyrivibrio fibrisolvens, 95.0, 85.97, 0.616; GCA_024699075.1, s__Butyrivibrio sp024699075, 95.0, 83.68, 0.588; GCF_900115735.1, s__Butyrivibrio proteoclasticus_B, 95.0, 80.47, 0.153; GCF_900108105.1, s__Butyrivibrio sp900108105, 95.0, 79.76, 0.161; GCF_000424385.1, s__Butyrivibrio sp000424385, 95.0, 79.63, 0.121; GCA_015056495.1, s__Butyrivibrio sp015056495, 95.0, 79.57, 0.1…	90.45	11	N/A	N/A
ButhunNK4A153_FD	d__Bacteria;p__Bacillota_A;c__Clostridia;o__Lachnospirales;f__Lachnospiraceae;g__Butyrivibrio;s__Butyrivibrio hungatei_A	GCF_000424465.1	95	d__Bacteria;p__Bacillota_A;c__Clostridia;o__Lachnospirales;f__Lachnospiraceae;g__Butyrivibrio;s__Butyrivibrio hungatei_A	100	0.996	GCF_000424465.1	95	d__Bacteria;p__Bacillota_A;c__Clostridia;o__Lachnospirales;f__Lachnospiraceae;g__Butyrivibrio;s__Butyrivibrio hungatei_A	100	0.996	d__Bacteria;p__Bacillota_A;c__Clostridia;o__Lachnospirales;f__Lachnospiraceae;g__Butyrivibrio;s__	taxonomic classification defined by topology and ANI	topological placement and ANI have congruent species assignments	GCF_900116865.1, s__Butyrivibrio sp900116865, 95.0, 94.56, 0.853; GCF_900101605.1, s__Butyrivibrio hungatei_B, 95.0, 91.32, 0.831; GCF_000621565.1, s__Butyrivibrio sp000621565, 95.0, 87.2, 0.805; GCA_017620235.1, s__Butyrivibrio sp017620235, 95.0, 86.97, 0.813; GCA_017615275.1, s__Butyrivibrio sp017615275, 95.0, 82.51, 0.524; GCF_900116875.1, s__Butyrivibrio sp900116875, 95.0, 80.79, 0.39; GCA_01…	91.62	11	N/A	N/A
ButhunXBD2006_FD	d__Bacteria;p__Bacillota_A;c__Clostridia;o__Lachnospirales;f__Lachnospiraceae;g__Butyrivibrio;s__Butyrivibrio hungatei_B	GCF_900101605.1	95	d__Bacteria;p__Bacillota_A;c__Clostridia;o__Lachnospirales;f__Lachnospiraceae;g__Butyrivibrio;s__Butyrivibrio hungatei_B	100	0.998	GCF_900101605.1	95	d__Bacteria;p__Bacillota_A;c__Clostridia;o__Lachnospirales;f__Lachnospiraceae;g__Butyrivibrio;s__Butyrivibrio hungatei_B	100	0.998	d__Bacteria;p__Bacillota_A;c__Clostridia;o__Lachnospirales;f__Lachnospiraceae;g__Butyrivibrio;s__	taxonomic classification defined by topology and ANI	topological placement and ANI have congruent species assignments	GCF_000424465.1, s__Butyrivibrio hungatei_A, 95.0, 91.32, 0.831; GCF_900116865.1, s__Butyrivibrio sp900116865, 95.0, 89.07, 0.802; GCF_000621565.1, s__Butyrivibrio sp000621565, 95.0, 86.93, 0.776; GCA_017620235.1, s__Butyrivibrio sp017620235, 95.0, 86.12, 0.8; GCA_017615275.1, s__Butyrivibrio sp017615275, 95.0, 82.01, 0.519; GCA_017535785.1, s__Butyrivibrio sp017535785, 95.0, 80.6, 0.403; GCF_003…	91.74	11	N/A	N/A
ButproFD2007_FD	d__Bacteria;p__Bacillota_A;c__Clostridia;o__Lachnospirales;f__Lachnospiraceae;g__Butyrivibrio;s__Butyrivibrio proteoclasticus	GCF_000145035.1	95	d__Bacteria;p__Bacillota_A;c__Clostridia;o__Lachnospirales;f__Lachnospiraceae;g__Butyrivibrio;s__Butyrivibrio proteoclasticus	97.35	0.845	GCF_000145035.1	95	d__Bacteria;p__Bacillota_A;c__Clostridia;o__Lachnospirales;f__Lachnospiraceae;g__Butyrivibrio;s__Butyrivibrio proteoclasticus	97.35	0.845	d__Bacteria;p__Bacillota_A;c__Clostridia;o__Lachnospirales;f__Lachnospiraceae;g__Butyrivibrio;s__	taxonomic classification defined by topology and ANI	topological placement and ANI have congruent species assignments	GCA_017433805.1, s__Butyrivibrio sp017433805, 95.0, 83.78, 0.662; GCF_000420945.1, s__Butyrivibrio sp000420945, 95.0, 83.3, 0.602; GCF_900102515.1, s__Butyrivibrio sp900102515, 95.0, 81.63, 0.531; GCF_900112195.1, s__Butyrivibrio sp900112195, 95.0, 81.14, 0.402; GCF_000420845.1, s__Butyrivibrio sp000420845, 95.0, 80.8, 0.323; GCF_000622085.1, s__Butyrivibrio proteoclasticus_A, 95.0, 80.79, 0.327;…	92.61	11	N/A	N/A
ButproP18_FD	d__Bacteria;p__Bacillota_A;c__Clostridia;o__Lachnospirales;f__Lachnospiraceae;g__Butyrivibrio;s__Butyrivibrio proteoclasticus_B	GCF_900115735.1	95	d__Bacteria;p__Bacillota_A;c__Clostridia;o__Lachnospirales;f__Lachnospiraceae;g__Butyrivibrio;s__Butyrivibrio proteoclasticus_B	100	0.995	GCF_900115735.1	95	d__Bacteria;p__Bacillota_A;c__Clostridia;o__Lachnospirales;f__Lachnospiraceae;g__Butyrivibrio;s__Butyrivibrio proteoclasticus_B	100	0.995	d__Bacteria;p__Bacillota_A;c__Clostridia;o__Lachnospirales;f__Lachnospiraceae;g__Butyrivibrio;s__	taxonomic classification defined by topology and ANI	topological placement and ANI have congruent species assignments	GCA_015056685.1, s__Butyrivibrio sp015056685, 95.0, 91.56, 0.716; GCF_900108105.1, s__Butyrivibrio sp900108105, 95.0, 91.02, 0.76; GCF_000420825.1, s__Butyrivibrio sp000420825, 95.0, 90.75, 0.751; GCA_017635265.1, s__Butyrivibrio sp017635265, 95.0, 85.51, 0.576; GCA_017413105.1, s__Butyrivibrio sp017413105, 95.0, 81.14, 0.296; GCF_900112195.1, s__Butyrivibrio sp900112195, 95.0, 80.92, 0.339; GCF_…	90.82	11	N/A	N/A
ButproP6B7_FD	d__Bacteria;p__Bacillota_A;c__Clostridia;o__Lachnospirales;f__Lachnospiraceae;g__Butyrivibrio;s__Butyrivibrio proteoclasticus_A	GCF_000622085.1	95	d__Bacteria;p__Bacillota_A;c__Clostridia;o__Lachnospirales;f__Lachnospiraceae;g__Butyrivibrio;s__Butyrivibrio proteoclasticus_A	100	0.998	GCF_000622085.1	95	d__Bacteria;p__Bacillota_A;c__Clostridia;o__Lachnospirales;f__Lachnospiraceae;g__Butyrivibrio;s__Butyrivibrio proteoclasticus_A	100	0.998	d__Bacteria;p__Bacillota_A;c__Clostridia;o__Lachnospirales;f__Lachnospiraceae;g__Butyrivibrio;s__	taxonomic classification defined by topology and ANI	topological placement and ANI have congruent species assignments	GCF_000420945.1, s__Butyrivibrio sp000420945, 95.0, 81.14, 0.363; GCA_017433805.1, s__Butyrivibrio sp017433805, 95.0, 80.97, 0.408; GCF_000145035.1, s__Butyrivibrio proteoclasticus, 95.0, 80.87, 0.322; GCF_900102515.1, s__Butyrivibrio sp900102515, 95.0, 80.78, 0.339; GCF_900103635.1, s__Butyrivibrio sp900103635, 95.0, 80.76, 0.434; GCF_000703165.1, s__Butyrivibrio sp000703165, 95.0, 80.56, 0.138;…	89.99	11	N/A	N/A
ButspAC2005_FD	d__Bacteria;p__Bacillota_A;c__Clostridia;o__Lachnospirales;f__Lachnospiraceae;g__Butyrivibrio;s__Butyrivibrio sp000424145	GCF_000424145.1	95	d__Bacteria;p__Bacillota_A;c__Clostridia;o__Lachnospirales;f__Lachnospiraceae;g__Butyrivibrio;s__Butyrivibrio sp000424145	100	0.996	GCF_000424145.1	95	d__Bacteria;p__Bacillota_A;c__Clostridia;o__Lachnospirales;f__Lachnospiraceae;g__Butyrivibrio;s__Butyrivibrio sp000424145	100	0.996	d__Bacteria;p__Bacillota_A;c__Clostridia;o__Lachnospirales;f__Lachnospiraceae;g__Butyrivibrio;s__	taxonomic classification defined by topology and ANI	topological placement and ANI have congruent species assignments	GCF_000423945.1, s__Butyrivibrio sp000423945, 95.0, 83.55, 0.564; GCF_000703165.1, s__Butyrivibrio sp000703165, 95.0, 82.29, 0.458; GCF_000424385.1, s__Butyrivibrio sp000424385, 95.0, 81.99, 0.435; GCF_900104155.1, s__Butyrivibrio sp900104155, 95.0, 81.75, 0.426; GCF_000424285.1, s__Butyrivibrio sp000424285, 95.0, 81.51, 0.356; GCF_000423925.1, s__Butyrivibrio sp000423925, 95.0, 81.3, 0.401; GCF_…	89.69	11	N/A	N/A
ButspAD3002_FD	d__Bacteria;p__Bacillota_A;c__Clostridia;o__Lachnospirales;f__Lachnospiraceae;g__Butyrivibrio;s__Butyrivibrio sp900104155	GCF_900104155.1	95	d__Bacteria;p__Bacillota_A;c__Clostridia;o__Lachnospirales;f__Lachnospiraceae;g__Butyrivibrio;s__Butyrivibrio sp900104155	96.65	0.822	GCF_900104155.1	95	d__Bacteria;p__Bacillota_A;c__Clostridia;o__Lachnospirales;f__Lachnospiraceae;g__Butyrivibrio;s__Butyrivibrio sp900104155	96.65	0.822	d__Bacteria;p__Bacillota_A;c__Clostridia;o__Lachnospirales;f__Lachnospiraceae;g__Butyrivibrio;s__	taxonomic classification defined by topology and ANI	topological placement and ANI have congruent species assignments	GCF_000423925.1, s__Butyrivibrio sp000423925, 95.0, 82.7, 0.494; GCF_000423945.1, s__Butyrivibrio sp000423945, 95.0, 82.14, 0.412; GCF_000424145.1, s__Butyrivibrio sp000424145, 95.0, 82.12, 0.466; GCF_000703165.1, s__Butyrivibrio sp000703165, 95.0, 81.24, 0.409; GCF_000424385.1, s__Butyrivibrio sp000424385, 95.0, 81.22, 0.38; GCF_000424265.1, s__Butyrivibrio sp000424265, 95.0, 81.19, 0.327; GCF_0…	89.49	11	N/A	N/A
ButspAE2005_FD	d__Bacteria;p__Bacillota_A;c__Clostridia;o__Lachnospirales;f__Lachnospiraceae;g__Butyrivibrio;s__Butyrivibrio hungatei_A	GCF_000424465.1	95	d__Bacteria;p__Bacillota_A;c__Clostridia;o__Lachnospirales;f__Lachnospiraceae;g__Butyrivibrio;s__Butyrivibrio hungatei_A	98.32	0.904	GCF_000424465.1	95	d__Bacteria;p__Bacillota_A;c__Clostridia;o__Lachnospirales;f__Lachnospiraceae;g__Butyrivibrio;s__Butyrivibrio hungatei_A	98.32	0.904	d__Bacteria;p__Bacillota_A;c__Clostridia;o__Lachnospirales;f__Lachnospiraceae;g__Butyrivibrio;s__	taxonomic classification defined by topology and ANI	topological placement and ANI have congruent species assignments	GCF_900116865.1, s__Butyrivibrio sp900116865, 95.0, 94.31, 0.804; GCF_900101605.1, s__Butyrivibrio hungatei_B, 95.0, 91.61, 0.836; GCF_000621565.1, s__Butyrivibrio sp000621565, 95.0, 87.39, 0.731; GCA_017620235.1, s__Butyrivibrio sp017620235, 95.0, 86.92, 0.826; GCA_017615275.1, s__Butyrivibrio sp017615275, 95.0, 82.35, 0.526; GCF_900116875.1, s__Butyrivibrio sp900116875, 95.0, 80.76, 0.407; GCA_…	91.76	11	N/A	N/A
ButspAE2015_FD	d__Bacteria;p__Bacillota_A;c__Clostridia;o__Lachnospirales;f__Lachnospiraceae;g__Butyrivibrio;s__Butyrivibrio sp000420825	GCF_000420825.1	95	d__Bacteria;p__Bacillota_A;c__Clostridia;o__Lachnospirales;f__Lachnospiraceae;g__Butyrivibrio;s__Butyrivibrio sp000420825	100	0.997	GCF_000420825.1	95	d__Bacteria;p__Bacillota_A;c__Clostridia;o__Lachnospirales;f__Lachnospiraceae;g__Butyrivibrio;s__Butyrivibrio sp000420825	100	0.997	d__Bacteria;p__Bacillota_A;c__Clostridia;o__Lachnospirales;f__Lachnospiraceae;g__Butyrivibrio;s__	taxonomic classification defined by topology and ANI	topological placement and ANI have congruent species assignments	GCF_900108105.1, s__Butyrivibrio sp900108105, 95.0, 94.76, 0.85; GCA_015056685.1, s__Butyrivibrio sp015056685, 95.0, 94.26, 0.762; GCF_900115735.1, s__Butyrivibrio proteoclasticus_B, 95.0, 90.75, 0.75; GCA_017635265.1, s__Butyrivibrio sp017635265, 95.0, 84.64, 0.587; GCF_900103635.1, s__Butyrivibrio sp900103635, 95.0, 80.93, 0.428; GCF_900143205.1, s__Butyrivibrio hungatei, 95.0, 80.85, 0.423; GC…	90.82	11	N/A	N/A
ButspAE2032_FD	d__Bacteria;p__Bacillota_A;c__Clostridia;o__Lachnospirales;f__Lachnospiraceae;g__Butyrivibrio;s__	N/A	N/A	N/A	N/A	N/A	GCA_002372465.1	95	d__Bacteria;p__Bacillota_A;c__Clostridia;o__Lachnospirales;f__Lachnospiraceae;g__Butyrivibrio;s__Butyrivibrio sp002372465	83.08	0.575	d__Bacteria;p__Bacillota_A;c__Clostridia;o__Lachnospirales;f__Lachnospiraceae;g__Butyrivibrio;s__	taxonomic classification defined by topology and ANI	classification based on placement in class-level tree	GCF_000421405.1, s__Butyrivibrio sp000421405, 95.0, 81.82, 0.449; GCF_000420865.1, s__Butyrivibrio sp000420865, 95.0, 81.68, 0.43; GCF_900112195.1, s__Butyrivibrio sp900112195, 95.0, 81.57, 0.291; GCF_003625485.1, s__Butyrivibrio sp003625485, 95.0, 81.43, 0.423; GCF_000526935.1, s__Butyrivibrio sp000526935, 95.0, 81.25, 0.407; GCA_017634825.1, s__Butyrivibrio sp017634825, 95.0, 81.06, 0.553; GCF_…	92.57	11	0.98929	Genome not assigned to closest species as it falls outside its pre-defined ANI radius
ButspAE3003_FD	d__Bacteria;p__Bacillota_A;c__Clostridia;o__Lachnospirales;f__Lachnospiraceae;g__Butyrivibrio;s__Butyrivibrio hungatei_A	GCF_000424465.1	95	d__Bacteria;p__Bacillota_A;c__Clostridia;o__Lachnospirales;f__Lachnospiraceae;g__Butyrivibrio;s__Butyrivibrio hungatei_A	98.53	0.903	GCF_000424465.1	95	d__Bacteria;p__Bacillota_A;c__Clostridia;o__Lachnospirales;f__Lachnospiraceae;g__Butyrivibrio;s__Butyrivibrio hungatei_A	98.53	0.903	d__Bacteria;p__Bacillota_A;c__Clostridia;o__Lachnospirales;f__Lachnospiraceae;g__Butyrivibrio;s__	taxonomic classification defined by topology and ANI	topological placement and ANI have congruent species assignments	GCF_900116865.1, s__Butyrivibrio sp900116865, 95.0, 94.6, 0.843; GCF_900101605.1, s__Butyrivibrio hungatei_B, 95.0, 91.13, 0.823; GCF_000621565.1, s__Butyrivibrio sp000621565, 95.0, 87.39, 0.769; GCA_017620235.1, s__Butyrivibrio sp017620235, 95.0, 86.89, 0.82; GCA_017615275.1, s__Butyrivibrio sp017615275, 95.0, 82.34, 0.534; GCA_017535785.1, s__Butyrivibrio sp017535785, 95.0, 80.69, 0.419; GCF_00…	89.16	11	N/A	N/A
ButspAE3004_FD	d__Bacteria;p__Bacillota_A;c__Clostridia;o__Lachnospirales;f__Lachnospiraceae;g__Butyrivibrio;s__Butyrivibrio sp000703165	GCF_000703165.1	95	d__Bacteria;p__Bacillota_A;c__Clostridia;o__Lachnospirales;f__Lachnospiraceae;g__Butyrivibrio;s__Butyrivibrio sp000703165	100	0.996	GCF_000703165.1	95	d__Bacteria;p__Bacillota_A;c__Clostridia;o__Lachnospirales;f__Lachnospiraceae;g__Butyrivibrio;s__Butyrivibrio sp000703165	100	0.996	d__Bacteria;p__Bacillota_A;c__Clostridia;o__Lachnospirales;f__Lachnospiraceae;g__Butyrivibrio;s__	taxonomic classification defined by topology and ANI	topological placement and ANI have congruent species assignments	GCF_000424145.1, s__Butyrivibrio sp000424145, 95.0, 82.29, 0.458; GCF_000424385.1, s__Butyrivibrio sp000424385, 95.0, 81.86, 0.428; GCF_000423945.1, s__Butyrivibrio sp000423945, 95.0, 81.5, 0.395; GCF_000423925.1, s__Butyrivibrio sp000423925, 95.0, 81.27, 0.381; GCF_900104155.1, s__Butyrivibrio sp900104155, 95.0, 81.0, 0.409; GCF_000424285.1, s__Butyrivibrio sp000424285, 95.0, 80.9, 0.302; GCA_01…	92.1	11	N/A	N/A
ButspAE3006_FD	d__Bacteria;p__Bacillota_A;c__Clostridia;o__Lachnospirales;f__Lachnospiraceae;g__Butyrivibrio;s__Butyrivibrio sp000424285	GCF_000424285.1	95	d__Bacteria;p__Bacillota_A;c__Clostridia;o__Lachnospirales;f__Lachnospiraceae;g__Butyrivibrio;s__Butyrivibrio sp000424285	97.82	0.865	GCF_000424285.1	95	d__Bacteria;p__Bacillota_A;c__Clostridia;o__Lachnospirales;f__Lachnospiraceae;g__Butyrivibrio;s__Butyrivibrio sp000424285	97.82	0.865	d__Bacteria;p__Bacillota_A;c__Clostridia;o__Lachnospirales;f__Lachnospiraceae;g__Butyrivibrio;s__	taxonomic classification defined by topology and ANI	topological placement and ANI have congruent species assignments	GCF_000424265.1, s__Butyrivibrio sp000424265, 95.0, 89.94, 0.775; GCF_000424145.1, s__Butyrivibrio sp000424145, 95.0, 81.58, 0.356; GCF_000423945.1, s__Butyrivibrio sp000423945, 95.0, 81.55, 0.388; GCF_000423925.1, s__Butyrivibrio sp000423925, 95.0, 81.34, 0.376; GCF_000424385.1, s__Butyrivibrio sp000424385, 95.0, 81.25, 0.326; GCA_015056655.1, s__Butyrivibrio sp015056655, 95.0, 81.23, 0.397; GCF…	92.12	11	N/A	N/A
ButspAE3009_FD	d__Bacteria;p__Bacillota_A;c__Clostridia;o__Lachnospirales;f__Lachnospiraceae;g__Butyrivibrio;s__Butyrivibrio sp000420845	GCF_000420845.1	95	d__Bacteria;p__Bacillota_A;c__Clostridia;o__Lachnospirales;f__Lachnospiraceae;g__Butyrivibrio;s__Butyrivibrio sp000420845	100	0.996	GCF_000420845.1	95	d__Bacteria;p__Bacillota_A;c__Clostridia;o__Lachnospirales;f__Lachnospiraceae;g__Butyrivibrio;s__Butyrivibrio sp000420845	100	0.996	d__Bacteria;p__Bacillota_A;c__Clostridia;o__Lachnospirales;f__Lachnospiraceae;g__Butyrivibrio;s__	taxonomic classification defined by topology and ANI	topological placement and ANI have congruent species assignments	GCF_000621605.1, s__Butyrivibrio sp000621605, 95.0, 84.16, 0.62; GCF_000420945.1, s__Butyrivibrio sp000420945, 95.0, 81.19, 0.342; GCF_900112195.1, s__Butyrivibrio sp900112195, 95.0, 81.19, 0.288; GCF_000145035.1, s__Butyrivibrio proteoclasticus, 95.0, 80.83, 0.291; GCF_900102515.1, s__Butyrivibrio sp900102515, 95.0, 80.54, 0.282; GCF_000526935.1, s__Butyrivibrio sp000526935, 95.0, 80.45, 0.321; …	91.68	11	N/A	N/A
ButspFC2001_FD	d__Bacteria;p__Bacillota_A;c__Clostridia;o__Lachnospirales;f__Lachnospiraceae;g__Butyrivibrio;s__Butyrivibrio sp000423945	GCF_000423945.1	95	d__Bacteria;p__Bacillota_A;c__Clostridia;o__Lachnospirales;f__Lachnospiraceae;g__Butyrivibrio;s__Butyrivibrio sp000423945	98.5	0.883	GCF_000423945.1	95	d__Bacteria;p__Bacillota_A;c__Clostridia;o__Lachnospirales;f__Lachnospiraceae;g__Butyrivibrio;s__Butyrivibrio sp000423945	98.5	0.883	d__Bacteria;p__Bacillota_A;c__Clostridia;o__Lachnospirales;f__Lachnospiraceae;g__Butyrivibrio;s__	taxonomic classification defined by topology and ANI	topological placement and ANI have congruent species assignments	GCF_000424145.1, s__Butyrivibrio sp000424145, 95.0, 83.59, 0.564; GCF_000423925.1, s__Butyrivibrio sp000423925, 95.0, 82.34, 0.446; GCF_900104155.1, s__Butyrivibrio sp900104155, 95.0, 81.88, 0.415; GCF_000424385.1, s__Butyrivibrio sp000424385, 95.0, 81.68, 0.409; GCF_000424285.1, s__Butyrivibrio sp000424285, 95.0, 81.32, 0.391; GCA_024690485.1, s__Butyrivibrio sp024690485, 95.0, 81.31, 0.439; GCF…	92.25	11	N/A	N/A
ButspFCS006_FD	d__Bacteria;p__Bacillota_A;c__Clostridia;o__Lachnospirales;f__Lachnospiraceae;g__Butyrivibrio;s__Butyrivibrio sp000421405	GCF_000421405.1	95	d__Bacteria;p__Bacillota_A;c__Clostridia;o__Lachnospirales;f__Lachnospiraceae;g__Butyrivibrio;s__Butyrivibrio sp000421405	97.6	0.895	GCF_000421405.1	95	d__Bacteria;p__Bacillota_A;c__Clostridia;o__Lachnospirales;f__Lachnospiraceae;g__Butyrivibrio;s__Butyrivibrio sp000421405	97.6	0.895	d__Bacteria;p__Bacillota_A;c__Clostridia;o__Lachnospirales;f__Lachnospiraceae;g__Butyrivibrio;s__	taxonomic classification defined by topology and ANI	topological placement and ANI have congruent species assignments	GCA_017634825.1, s__Butyrivibrio sp017634825, 95.0, 94.36, 0.873; GCF_000420865.1, s__Butyrivibrio sp000420865, 95.0, 86.55, 0.744; GCA_017445665.1, s__Butyrivibrio sp017445665, 95.0, 86.17, 0.86; GCF_000526935.1, s__Butyrivibrio sp000526935, 95.0, 81.91, 0.465; GCF_003625485.1, s__Butyrivibrio sp003625485, 95.0, 81.35, 0.47; GCA_017940685.1, s__Butyrivibrio sp017940685, 95.0, 80.92, 0.444; GCA_0…	92.63	11	N/A	N/A
ButspFCS014_FD	d__Bacteria;p__Bacillota_A;c__Clostridia;o__Lachnospirales;f__Lachnospiraceae;g__Butyrivibrio;s__Butyrivibrio sp000526935	GCF_000526935.1	95	d__Bacteria;p__Bacillota_A;c__Clostridia;o__Lachnospirales;f__Lachnospiraceae;g__Butyrivibrio;s__Butyrivibrio sp000526935	100	0.996	GCF_000526935.1	95	d__Bacteria;p__Bacillota_A;c__Clostridia;o__Lachnospirales;f__Lachnospiraceae;g__Butyrivibrio;s__Butyrivibrio sp000526935	100	0.996	d__Bacteria;p__Bacillota_A;c__Clostridia;o__Lachnospirales;f__Lachnospiraceae;g__Butyrivibrio;s__	taxonomic classification defined by topology and ANI	topological placement and ANI have congruent species assignments	GCA_024697425.1, s__Butyrivibrio sp024697425, 95.0, 90.91, 0.806; GCA_015056575.1, s__Butyrivibrio sp015056575, 95.0, 88.7, 0.747; GCF_000421405.1, s__Butyrivibrio sp000421405, 95.0, 81.85, 0.445; GCF_000420865.1, s__Butyrivibrio sp000420865, 95.0, 81.38, 0.418; GCF_000621605.1, s__Butyrivibrio sp000621605, 95.0, 81.16, 0.341; GCA_017634825.1, s__Butyrivibrio sp017634825, 95.0, 80.76, 0.515; GCF_…	84.35	11	N/A	Genome has more than 13.3% of markers with multiple hits
ButspINlla14_FD	d__Bacteria;p__Bacillota_A;c__Clostridia;o__Lachnospirales;f__Lachnospiraceae;g__Butyrivibrio;s__Butyrivibrio sp900102515	GCF_900102515.1	95	d__Bacteria;p__Bacillota_A;c__Clostridia;o__Lachnospirales;f__Lachnospiraceae;g__Butyrivibrio;s__Butyrivibrio sp900102515	100	0.999	GCF_900102515.1	95	d__Bacteria;p__Bacillota_A;c__Clostridia;o__Lachnospirales;f__Lachnospiraceae;g__Butyrivibrio;s__Butyrivibrio sp900102515	100	0.999	d__Bacteria;p__Bacillota_A;c__Clostridia;o__Lachnospirales;f__Lachnospiraceae;g__Butyrivibrio;s__	taxonomic classification defined by topology and ANI	topological placement and ANI have congruent species assignments	GCA_017433805.1, s__Butyrivibrio sp017433805, 95.0, 81.81, 0.53; GCF_000420945.1, s__Butyrivibrio sp000420945, 95.0, 81.77, 0.494; GCF_000145035.1, s__Butyrivibrio proteoclasticus, 95.0, 81.73, 0.491; GCF_000622085.1, s__Butyrivibrio proteoclasticus_A, 95.0, 80.81, 0.337; GCF_900104155.1, s__Butyrivibrio sp900104155, 95.0, 80.79, 0.143; GCF_900103635.1, s__Butyrivibrio sp900103635, 95.0, 80.77, 0…	92.31	11	N/A	N/A
ButspINlla16_FD	d__Bacteria;p__Bacillota_A;c__Clostridia;o__Lachnospirales;f__Lachnospiraceae;g__Butyrivibrio;s__Butyrivibrio sp900104155	GCF_900104155.1	95	d__Bacteria;p__Bacillota_A;c__Clostridia;o__Lachnospirales;f__Lachnospiraceae;g__Butyrivibrio;s__Butyrivibrio sp900104155	100	0.995	GCF_900104155.1	95	d__Bacteria;p__Bacillota_A;c__Clostridia;o__Lachnospirales;f__Lachnospiraceae;g__Butyrivibrio;s__Butyrivibrio sp900104155	100	0.995	d__Bacteria;p__Bacillota_A;c__Clostridia;o__Lachnospirales;f__Lachnospiraceae;g__Butyrivibrio;s__	taxonomic classification defined by topology and ANI	topological placement and ANI have congruent species assignments	GCF_000423925.1, s__Butyrivibrio sp000423925, 95.0, 82.34, 0.446; GCF_000423945.1, s__Butyrivibrio sp000423945, 95.0, 82.11, 0.423; GCF_000424145.1, s__Butyrivibrio sp000424145, 95.0, 81.78, 0.426; GCF_000424385.1, s__Butyrivibrio sp000424385, 95.0, 81.22, 0.365; GCF_000703165.1, s__Butyrivibrio sp000703165, 95.0, 81.0, 0.408; GCF_000424265.1, s__Butyrivibrio sp000424265, 95.0, 80.89, 0.336; GCF_…	91.34	11	N/A	N/A
ButspINlla18_FD	d__Bacteria;p__Bacillota_A;c__Clostridia;o__Lachnospirales;f__Lachnospiraceae;g__Butyrivibrio;s__Butyrivibrio sp900103635	GCF_900103635.1	95	d__Bacteria;p__Bacillota_A;c__Clostridia;o__Lachnospirales;f__Lachnospiraceae;g__Butyrivibrio;s__Butyrivibrio sp900103635	100	0.997	GCF_900103635.1	95	d__Bacteria;p__Bacillota_A;c__Clostridia;o__Lachnospirales;f__Lachnospiraceae;g__Butyrivibrio;s__Butyrivibrio sp900103635	100	0.997	d__Bacteria;p__Bacillota_A;c__Clostridia;o__Lachnospirales;f__Lachnospiraceae;g__Butyrivibrio;s__	taxonomic classification defined by topology and ANI	topological placement and ANI have congruent species assignments	GCF_900143205.1, s__Butyrivibrio hungatei, 95.0, 93.42, 0.852; GCF_000420825.1, s__Butyrivibrio sp000420825, 95.0, 80.95, 0.428; GCF_900102515.1, s__Butyrivibrio sp900102515, 95.0, 80.77, 0.386; GCF_000622085.1, s__Butyrivibrio proteoclasticus_A, 95.0, 80.76, 0.434; GCA_017433805.1, s__Butyrivibrio sp017433805, 95.0, 80.72, 0.408; GCF_900108105.1, s__Butyrivibrio sp900108105, 95.0, 80.62, 0.421; …	91.56	11	N/A	N/A
ButspINlla21_FD	d__Bacteria;p__Bacillota_A;c__Clostridia;o__Lachnospirales;f__Lachnospiraceae;g__Butyrivibrio;s__Butyrivibrio sp900116875	GCF_900116875.1	95	d__Bacteria;p__Bacillota_A;c__Clostridia;o__Lachnospirales;f__Lachnospiraceae;g__Butyrivibrio;s__Butyrivibrio sp900116875	100	0.997	GCF_900116875.1	95	d__Bacteria;p__Bacillota_A;c__Clostridia;o__Lachnospirales;f__Lachnospiraceae;g__Butyrivibrio;s__Butyrivibrio sp900116875	100	0.997	d__Bacteria;p__Bacillota_A;c__Clostridia;o__Lachnospirales;f__Lachnospiraceae;g__Butyrivibrio;s__	taxonomic classification defined by topology and ANI	topological placement and ANI have congruent species assignments	GCF_003625475.1, s__Butyrivibrio sp003625475, 95.0, 90.92, 0.796; GCA_017535785.1, s__Butyrivibrio sp017535785, 95.0, 88.29, 0.795; GCA_016291375.1, s__Butyrivibrio sp016291375, 95.0, 85.76, 0.692; GCF_900116865.1, s__Butyrivibrio sp900116865, 95.0, 80.8, 0.426; GCF_000424465.1, s__Butyrivibrio hungatei_A, 95.0, 80.79, 0.389; GCF_000621565.1, s__Butyrivibrio sp000621565, 95.0, 80.47, 0.396; GCF_9…	92.23	11	N/A	N/A
ButspLB2008_FD	d__Bacteria;p__Bacillota_A;c__Clostridia;o__Lachnospirales;f__Lachnospiraceae;g__Butyrivibrio;s__Butyrivibrio sp000621565	GCF_000621565.1	95	d__Bacteria;p__Bacillota_A;c__Clostridia;o__Lachnospirales;f__Lachnospiraceae;g__Butyrivibrio;s__Butyrivibrio sp000621565	100	0.998	GCF_000621565.1	95	d__Bacteria;p__Bacillota_A;c__Clostridia;o__Lachnospirales;f__Lachnospiraceae;g__Butyrivibrio;s__Butyrivibrio sp000621565	100	0.998	d__Bacteria;p__Bacillota_A;c__Clostridia;o__Lachnospirales;f__Lachnospiraceae;g__Butyrivibrio;s__	taxonomic classification defined by topology and ANI	topological placement and ANI have congruent species assignments	GCF_000424465.1, s__Butyrivibrio hungatei_A, 95.0, 87.2, 0.805; GCF_900101605.1, s__Butyrivibrio hungatei_B, 95.0, 86.93, 0.776; GCF_900116865.1, s__Butyrivibrio sp900116865, 95.0, 86.56, 0.718; GCA_017620235.1, s__Butyrivibrio sp017620235, 95.0, 84.99, 0.795; GCA_017615275.1, s__Butyrivibrio sp017615275, 95.0, 82.23, 0.566; GCF_003625475.1, s__Butyrivibrio sp003625475, 95.0, 80.73, 0.414; GCA_01…	91.74	11	N/A	N/A
ButspLC3010_FD	d__Bacteria;p__Bacillota_A;c__Clostridia;o__Lachnospirales;f__Lachnospiraceae;g__Butyrivibrio;s__Butyrivibrio sp000424385	GCF_000424385.1	95	d__Bacteria;p__Bacillota_A;c__Clostridia;o__Lachnospirales;f__Lachnospiraceae;g__Butyrivibrio;s__Butyrivibrio sp000424385	100	0.997	GCF_000424385.1	95	d__Bacteria;p__Bacillota_A;c__Clostridia;o__Lachnospirales;f__Lachnospiraceae;g__Butyrivibrio;s__Butyrivibrio sp000424385	100	0.997	d__Bacteria;p__Bacillota_A;c__Clostridia;o__Lachnospirales;f__Lachnospiraceae;g__Butyrivibrio;s__	taxonomic classification defined by topology and ANI	topological placement and ANI have congruent species assignments	GCF_000424145.1, s__Butyrivibrio sp000424145, 95.0, 81.99, 0.435; GCF_000703165.1, s__Butyrivibrio sp000703165, 95.0, 81.86, 0.428; GCF_000423945.1, s__Butyrivibrio sp000423945, 95.0, 81.54, 0.407; GCF_000423925.1, s__Butyrivibrio sp000423925, 95.0, 81.46, 0.36; GCF_900104155.1, s__Butyrivibrio sp900104155, 95.0, 81.22, 0.364; GCF_000424285.1, s__Butyrivibrio sp000424285, 95.0, 81.07, 0.324; GCF_…	91.42	11	N/A	N/A
ButspM55_FD	d__Bacteria;p__Bacillota_A;c__Clostridia;o__Lachnospirales;f__Lachnospiraceae;g__Butyrivibrio;s__Butyrivibrio sp900116865	GCF_900116865.1	95	d__Bacteria;p__Bacillota_A;c__Clostridia;o__Lachnospirales;f__Lachnospiraceae;g__Butyrivibrio;s__Butyrivibrio sp900116865	100	0.998	GCF_900116865.1	95	d__Bacteria;p__Bacillota_A;c__Clostridia;o__Lachnospirales;f__Lachnospiraceae;g__Butyrivibrio;s__Butyrivibrio sp900116865	100	0.998	d__Bacteria;p__Bacillota_A;c__Clostridia;o__Lachnospirales;f__Lachnospiraceae;g__Butyrivibrio;s__	taxonomic classification defined by topology and ANI	topological placement and ANI have congruent species assignments	GCF_000424465.1, s__Butyrivibrio hungatei_A, 95.0, 94.56, 0.853; GCF_900101605.1, s__Butyrivibrio hungatei_B, 95.0, 89.08, 0.801; GCA_017620235.1, s__Butyrivibrio sp017620235, 95.0, 87.13, 0.836; GCF_000621565.1, s__Butyrivibrio sp000621565, 95.0, 86.56, 0.718; GCA_017615275.1, s__Butyrivibrio sp017615275, 95.0, 82.27, 0.524; GCF_900116875.1, s__Butyrivibrio sp900116875, 95.0, 80.8, 0.424; GCA_01…	90.78	11	N/A	N/A
ButspMB2005_FD	d__Bacteria;p__Bacillota_A;c__Clostridia;o__Lachnospirales;f__Lachnospiraceae;g__Butyrivibrio;s__Butyrivibrio sp000424285	GCF_000424285.1	95	d__Bacteria;p__Bacillota_A;c__Clostridia;o__Lachnospirales;f__Lachnospiraceae;g__Butyrivibrio;s__Butyrivibrio sp000424285	100	0.999	GCF_000424285.1	95	d__Bacteria;p__Bacillota_A;c__Clostridia;o__Lachnospirales;f__Lachnospiraceae;g__Butyrivibrio;s__Butyrivibrio sp000424285	100	0.999	d__Bacteria;p__Bacillota_A;c__Clostridia;o__Lachnospirales;f__Lachnospiraceae;g__Butyrivibrio;s__	taxonomic classification defined by topology and ANI	topological placement and ANI have congruent species assignments	GCF_000424265.1, s__Butyrivibrio sp000424265, 95.0, 90.19, 0.754; GCF_000423925.1, s__Butyrivibrio sp000423925, 95.0, 81.52, 0.37; GCF_000424145.1, s__Butyrivibrio sp000424145, 95.0, 81.51, 0.356; GCA_015056655.1, s__Butyrivibrio sp015056655, 95.0, 81.4, 0.399; GCF_000423945.1, s__Butyrivibrio sp000423945, 95.0, 81.18, 0.374; GCF_000424385.1, s__Butyrivibrio sp000424385, 95.0, 81.07, 0.324; GCF_0…	91.24	11	N/A	N/A
ButspMC2013_FD	d__Bacteria;p__Bacillota_A;c__Clostridia;o__Lachnospirales;f__Lachnospiraceae;g__Butyrivibrio;s__Butyrivibrio sp000424585	GCF_000424585.1	95	d__Bacteria;p__Bacillota_A;c__Clostridia;o__Lachnospirales;f__Lachnospiraceae;g__Butyrivibrio;s__Butyrivibrio sp000424585	100	0.998	GCF_000424585.1	95	d__Bacteria;p__Bacillota_A;c__Clostridia;o__Lachnospirales;f__Lachnospiraceae;g__Butyrivibrio;s__Butyrivibrio sp000424585	100	0.998	d__Bacteria;p__Bacillota_A;c__Clostridia;o__Lachnospirales;f__Lachnospiraceae;g__Butyrivibrio;s__	taxonomic classification defined by topology and ANI	topological placement and ANI have congruent species assignments	GCF_000424545.1, s__Butyrivibrio sp000424545, 95.0, 80.23, 0.085; GCF_000703165.1, s__Butyrivibrio sp000703165, 95.0, 79.45, 0.074; GCF_023206215.1, s__Butyrivibrio fibrisolvens_C, 95.0, 79.22, 0.158; GCF_900115735.1, s__Butyrivibrio proteoclasticus_B, 95.0, 79.21, 0.086; GCF_000424145.1, s__Butyrivibrio sp000424145, 95.0, 79.2, 0.101; GCF_900108105.1, s__Butyrivibrio sp900108105, 95.0, 79.17, 0.…	91.32	11	N/A	N/A
ButspMC2021_FD	d__Bacteria;p__Bacillota_A;c__Clostridia;o__Lachnospirales;f__Lachnospiraceae;g__Butyrivibrio;s__Butyrivibrio sp000621605	GCF_000621605.1	95	d__Bacteria;p__Bacillota_A;c__Clostridia;o__Lachnospirales;f__Lachnospiraceae;g__Butyrivibrio;s__Butyrivibrio sp000621605	100	1	GCF_000621605.1	95	d__Bacteria;p__Bacillota_A;c__Clostridia;o__Lachnospirales;f__Lachnospiraceae;g__Butyrivibrio;s__Butyrivibrio sp000621605	100	1	d__Bacteria;p__Bacillota_A;c__Clostridia;o__Lachnospirales;f__Lachnospiraceae;g__Butyrivibrio;s__	taxonomic classification defined by topology and ANI	topological placement and ANI have congruent species assignments	GCF_000420845.1, s__Butyrivibrio sp000420845, 95.0, 84.16, 0.62; GCF_000420945.1, s__Butyrivibrio sp000420945, 95.0, 81.2, 0.354; GCF_000526935.1, s__Butyrivibrio sp000526935, 95.0, 81.16, 0.341; GCF_900112195.1, s__Butyrivibrio sp900112195, 95.0, 81.15, 0.254; GCF_000421405.1, s__Butyrivibrio sp000421405, 95.0, 80.92, 0.345; GCF_000145035.1, s__Butyrivibrio proteoclasticus, 95.0, 80.9, 0.28; GCF…	90.78	11	N/A	N/A
ButspNC2002_FD	d__Bacteria;p__Bacillota_A;c__Clostridia;o__Lachnospirales;f__Lachnospiraceae;g__Butyrivibrio;s__Butyrivibrio sp000702265	GCF_000702265.1	95	d__Bacteria;p__Bacillota_A;c__Clostridia;o__Lachnospirales;f__Lachnospiraceae;g__Butyrivibrio;s__Butyrivibrio sp000702265	100	1	GCF_000702265.1	95	d__Bacteria;p__Bacillota_A;c__Clostridia;o__Lachnospirales;f__Lachnospiraceae;g__Butyrivibrio;s__Butyrivibrio sp000702265	100	1	d__Bacteria;p__Bacillota_A;c__Clostridia;o__Lachnospirales;f__Lachnospiraceae;g__Butyrivibrio;s__	taxonomic classification defined by topology and ANI	topological placement and ANI have congruent species assignments	GCF_000423945.1, s__Butyrivibrio sp000423945, 95.0, 80.78, 0.366; GCF_000424265.1, s__Butyrivibrio sp000424265, 95.0, 80.71, 0.383; GCA_015056655.1, s__Butyrivibrio sp015056655, 95.0, 80.7, 0.326; GCF_000703165.1, s__Butyrivibrio sp000703165, 95.0, 80.59, 0.318; GCF_000424145.1, s__Butyrivibrio sp000424145, 95.0, 80.56, 0.362; GCF_900104155.1, s__Butyrivibrio sp900104155, 95.0, 80.51, 0.329; GCF_…	93.01	11	N/A	N/A
ButspNC2007_FD	d__Bacteria;p__Bacillota_A;c__Clostridia;o__Lachnospirales;f__Lachnospiraceae;g__Butyrivibrio;s__Butyrivibrio sp000421405	GCF_000421405.1	95	d__Bacteria;p__Bacillota_A;c__Clostridia;o__Lachnospirales;f__Lachnospiraceae;g__Butyrivibrio;s__Butyrivibrio sp000421405	100	0.997	GCF_000421405.1	95	d__Bacteria;p__Bacillota_A;c__Clostridia;o__Lachnospirales;f__Lachnospiraceae;g__Butyrivibrio;s__Butyrivibrio sp000421405	100	0.997	d__Bacteria;p__Bacillota_A;c__Clostridia;o__Lachnospirales;f__Lachnospiraceae;g__Butyrivibrio;s__	taxonomic classification defined by topology and ANI	topological placement and ANI have congruent species assignments	GCA_017634825.1, s__Butyrivibrio sp017634825, 95.0, 94.29, 0.864; GCF_000420865.1, s__Butyrivibrio sp000420865, 95.0, 86.58, 0.72; GCA_017445665.1, s__Butyrivibrio sp017445665, 95.0, 86.23, 0.845; GCF_000526935.1, s__Butyrivibrio sp000526935, 95.0, 81.85, 0.445; GCF_000420945.1, s__Butyrivibrio sp000420945, 95.0, 81.4, 0.334; GCF_003625485.1, s__Butyrivibrio sp003625485, 95.0, 81.17, 0.463; GCA_0…	90.96	11	N/A	N/A
ButspNC3005_FD	d__Bacteria;p__Bacillota_A;c__Clostridia;o__Lachnospirales;f__Lachnospiraceae;g__Butyrivibrio;s__Butyrivibrio sp000424545	GCF_000424545.1	95	d__Bacteria;p__Bacillota_A;c__Clostridia;o__Lachnospirales;f__Lachnospiraceae;g__Butyrivibrio;s__Butyrivibrio sp000424545	100	0.998	GCF_000424545.1	95	d__Bacteria;p__Bacillota_A;c__Clostridia;o__Lachnospirales;f__Lachnospiraceae;g__Butyrivibrio;s__Butyrivibrio sp000424545	100	0.998	d__Bacteria;p__Bacillota_A;c__Clostridia;o__Lachnospirales;f__Lachnospiraceae;g__Butyrivibrio;s__	taxonomic classification defined by topology and ANI	topological placement and ANI have congruent species assignments	GCF_000424585.1, s__Butyrivibrio sp000424585, 95.0, 80.23, 0.085; GCF_900112195.1, s__Butyrivibrio sp900112195, 95.0, 79.7, 0.134; GCA_015056495.1, s__Butyrivibrio sp015056495, 95.0, 79.62, 0.118; GCF_900104155.1, s__Butyrivibrio sp900104155, 95.0, 79.52, 0.094; GCF_000621605.1, s__Butyrivibrio sp000621605, 95.0, 79.47, 0.08; GCF_900115735.1, s__Butyrivibrio proteoclasticus_B, 95.0, 79.43, 0.123;…	91.98	11	N/A	N/A
ButspOB235_FD	d__Bacteria;p__Bacillota_A;c__Clostridia;o__Lachnospirales;f__Lachnospiraceae;g__Butyrivibrio;s__Butyrivibrio sp900104155	GCF_900104155.1	95	d__Bacteria;p__Bacillota_A;c__Clostridia;o__Lachnospirales;f__Lachnospiraceae;g__Butyrivibrio;s__Butyrivibrio sp900104155	96.36	0.753	GCF_900104155.1	95	d__Bacteria;p__Bacillota_A;c__Clostridia;o__Lachnospirales;f__Lachnospiraceae;g__Butyrivibrio;s__Butyrivibrio sp900104155	96.36	0.753	d__Bacteria;p__Bacillota_A;c__Clostridia;o__Lachnospirales;f__Lachnospiraceae;g__Butyrivibrio;s__	taxonomic classification defined by topology and ANI	topological placement and ANI have congruent species assignments	GCF_000423925.1, s__Butyrivibrio sp000423925, 95.0, 82.68, 0.454; GCF_000424145.1, s__Butyrivibrio sp000424145, 95.0, 82.33, 0.456; GCF_000423945.1, s__Butyrivibrio sp000423945, 95.0, 82.18, 0.421; GCF_000703165.1, s__Butyrivibrio sp000703165, 95.0, 81.63, 0.4; GCF_000424385.1, s__Butyrivibrio sp000424385, 95.0, 81.59, 0.374; GCA_015056655.1, s__Butyrivibrio sp015056655, 95.0, 81.24, 0.332; GCF_0…	91.28	11	N/A	N/A
ButspSu6_FD	d__Bacteria;p__Bacillota_A;c__Clostridia;o__Lachnospirales;f__Lachnospiraceae;g__Butyrivibrio;s__Butyrivibrio sp900108105	GCF_900108105.1	95	d__Bacteria;p__Bacillota_A;c__Clostridia;o__Lachnospirales;f__Lachnospiraceae;g__Butyrivibrio;s__Butyrivibrio sp900108105	100	0.995	GCF_900108105.1	95	d__Bacteria;p__Bacillota_A;c__Clostridia;o__Lachnospirales;f__Lachnospiraceae;g__Butyrivibrio;s__Butyrivibrio sp900108105	100	0.995	d__Bacteria;p__Bacillota_A;c__Clostridia;o__Lachnospirales;f__Lachnospiraceae;g__Butyrivibrio;s__	taxonomic classification defined by topology and ANI	topological placement and ANI have congruent species assignments	GCF_000420825.1, s__Butyrivibrio sp000420825, 95.0, 94.76, 0.85; GCA_015056685.1, s__Butyrivibrio sp015056685, 95.0, 94.73, 0.789; GCF_900115735.1, s__Butyrivibrio proteoclasticus_B, 95.0, 91.02, 0.76; GCA_017635265.1, s__Butyrivibrio sp017635265, 95.0, 84.67, 0.596; GCF_900143205.1, s__Butyrivibrio hungatei, 95.0, 80.73, 0.425; GCF_900103635.1, s__Butyrivibrio sp900103635, 95.0, 80.62, 0.421; GC…	90.78	11	N/A	N/A
ButspTB_FD	d__Bacteria;p__Bacillota_A;c__Clostridia;o__Lachnospirales;f__Lachnospiraceae;g__Butyrivibrio;s__Butyrivibrio fibrisolvens_C	GCF_023206215.1	95	d__Bacteria;p__Bacillota_A;c__Clostridia;o__Lachnospirales;f__Lachnospiraceae;g__Butyrivibrio;s__Butyrivibrio fibrisolvens_C	97.18	0.817	GCF_023206215.1	95	d__Bacteria;p__Bacillota_A;c__Clostridia;o__Lachnospirales;f__Lachnospiraceae;g__Butyrivibrio;s__Butyrivibrio fibrisolvens_C	97.18	0.817	d__Bacteria;p__Bacillota_A;c__Clostridia;o__Lachnospirales;f__Lachnospiraceae;g__Butyrivibrio;s__	taxonomic classification defined by topology and ANI	topological placement and ANI have congruent species assignments	GCF_900129945.1, s__Butyrivibrio fibrisolvens, 95.0, 85.54, 0.647; GCA_024699075.1, s__Butyrivibrio sp024699075, 95.0, 83.83, 0.559; GCF_900115735.1, s__Butyrivibrio proteoclasticus_B, 95.0, 80.28, 0.152; GCF_000420825.1, s__Butyrivibrio sp000420825, 95.0, 80.24, 0.15; GCF_000702265.1, s__Butyrivibrio sp000702265, 95.0, 79.84, 0.145; GCF_000703165.1, s__Butyrivibrio sp000703165, 95.0, 79.61, 0.09…	92.06	11	N/A	N/A
ButspVCB2001_FD	d__Bacteria;p__Bacillota_A;c__Clostridia;o__Lachnospirales;f__Lachnospiraceae;g__Butyrivibrio;s__Butyrivibrio sp000421405	GCF_000421405.1	95	d__Bacteria;p__Bacillota_A;c__Clostridia;o__Lachnospirales;f__Lachnospiraceae;g__Butyrivibrio;s__Butyrivibrio sp000421405	95.13	0.844	GCA_017634825.1	95	d__Bacteria;p__Bacillota_A;c__Clostridia;o__Lachnospirales;f__Lachnospiraceae;g__Butyrivibrio;s__Butyrivibrio sp017634825	94.45	0.874	d__Bacteria;p__Bacillota_A;c__Clostridia;o__Lachnospirales;f__Lachnospiraceae;g__Butyrivibrio;s__	ANI	N/A	GCF_000420865.1, s__Butyrivibrio sp000420865, 95.0, 86.69, 0.738; GCA_017445665.1, s__Butyrivibrio sp017445665, 95.0, 86.25, 0.883; GCF_000420945.1, s__Butyrivibrio sp000420945, 95.0, 81.71, 0.33; GCF_000526935.1, s__Butyrivibrio sp000526935, 95.0, 81.61, 0.443; GCF_003625485.1, s__Butyrivibrio sp003625485, 95.0, 81.42, 0.467; GCA_017940685.1, s__Butyrivibrio sp017940685, 95.0, 81.02, 0.437; GCA_…	91	11	N/A	N/A
ButspVCB2006_FD	d__Bacteria;p__Bacillota_A;c__Clostridia;o__Lachnospirales;f__Lachnospiraceae;g__Butyrivibrio;s__Butyrivibrio sp000420945	GCF_000420945.1	95	d__Bacteria;p__Bacillota_A;c__Clostridia;o__Lachnospirales;f__Lachnospiraceae;g__Butyrivibrio;s__Butyrivibrio sp000420945	100	0.997	GCF_000420945.1	95	d__Bacteria;p__Bacillota_A;c__Clostridia;o__Lachnospirales;f__Lachnospiraceae;g__Butyrivibrio;s__Butyrivibrio sp000420945	100	0.997	d__Bacteria;p__Bacillota_A;c__Clostridia;o__Lachnospirales;f__Lachnospiraceae;g__Butyrivibrio;s__	taxonomic classification defined by topology and ANI	topological placement and ANI have congruent species assignments	GCA_017433805.1, s__Butyrivibrio sp017433805, 95.0, 84.23, 0.694; GCF_000145035.1, s__Butyrivibrio proteoclasticus, 95.0, 83.49, 0.601; GCF_900102515.1, s__Butyrivibrio sp900102515, 95.0, 81.77, 0.493; GCF_900112195.1, s__Butyrivibrio sp900112195, 95.0, 81.56, 0.428; GCF_000421405.1, s__Butyrivibrio sp000421405, 95.0, 81.4, 0.334; GCF_000621605.1, s__Butyrivibrio sp000621605, 95.0, 81.2, 0.354; G…	90.69	11	N/A	N/A
ButspVCD2006_FD	d__Bacteria;p__Bacillota_A;c__Clostridia;o__Lachnospirales;f__Lachnospiraceae;g__Butyrivibrio;s__Butyrivibrio sp000423925	GCF_000423925.1	95	d__Bacteria;p__Bacillota_A;c__Clostridia;o__Lachnospirales;f__Lachnospiraceae;g__Butyrivibrio;s__Butyrivibrio sp000423925	100	0.997	GCF_000423925.1	95	d__Bacteria;p__Bacillota_A;c__Clostridia;o__Lachnospirales;f__Lachnospiraceae;g__Butyrivibrio;s__Butyrivibrio sp000423925	100	0.997	d__Bacteria;p__Bacillota_A;c__Clostridia;o__Lachnospirales;f__Lachnospiraceae;g__Butyrivibrio;s__	taxonomic classification defined by topology and ANI	topological placement and ANI have congruent species assignments	GCF_900104155.1, s__Butyrivibrio sp900104155, 95.0, 82.35, 0.446; GCF_000423945.1, s__Butyrivibrio sp000423945, 95.0, 82.23, 0.442; GCA_015056655.1, s__Butyrivibrio sp015056655, 95.0, 81.54, 0.359; GCF_000424285.1, s__Butyrivibrio sp000424285, 95.0, 81.52, 0.37; GCF_000424385.1, s__Butyrivibrio sp000424385, 95.0, 81.46, 0.36; GCF_000424145.1, s__Butyrivibrio sp000424145, 95.0, 81.3, 0.401; GCF_00…	90.63	11	N/A	N/A
ButspWCD2001_FD	d__Bacteria;p__Bacillota_A;c__Clostridia;o__Lachnospirales;f__Lachnospiraceae;g__Butyrivibrio;s__Butyrivibrio sp900104155	GCF_900104155.1	95	d__Bacteria;p__Bacillota_A;c__Clostridia;o__Lachnospirales;f__Lachnospiraceae;g__Butyrivibrio;s__Butyrivibrio sp900104155	96.56	0.798	GCF_900104155.1	95	d__Bacteria;p__Bacillota_A;c__Clostridia;o__Lachnospirales;f__Lachnospiraceae;g__Butyrivibrio;s__Butyrivibrio sp900104155	96.56	0.798	d__Bacteria;p__Bacillota_A;c__Clostridia;o__Lachnospirales;f__Lachnospiraceae;g__Butyrivibrio;s__	taxonomic classification defined by topology and ANI	topological placement and ANI have congruent species assignments	GCF_000423925.1, s__Butyrivibrio sp000423925, 95.0, 82.6, 0.481; GCF_000424145.1, s__Butyrivibrio sp000424145, 95.0, 82.13, 0.483; GCF_000423945.1, s__Butyrivibrio sp000423945, 95.0, 82.1, 0.442; GCF_000424385.1, s__Butyrivibrio sp000424385, 95.0, 81.48, 0.383; GCF_000424285.1, s__Butyrivibrio sp000424285, 95.0, 81.34, 0.325; GCF_000703165.1, s__Butyrivibrio sp000703165, 95.0, 81.22, 0.423; GCF_0…	90.47	11	N/A	N/A
ButspWCD3002_FD	d__Bacteria;p__Bacillota_A;c__Clostridia;o__Lachnospirales;f__Lachnospiraceae;g__Butyrivibrio;s__Butyrivibrio sp000424265	GCF_000424265.1	95	d__Bacteria;p__Bacillota_A;c__Clostridia;o__Lachnospirales;f__Lachnospiraceae;g__Butyrivibrio;s__Butyrivibrio sp000424265	100	0.998	GCF_000424265.1	95	d__Bacteria;p__Bacillota_A;c__Clostridia;o__Lachnospirales;f__Lachnospiraceae;g__Butyrivibrio;s__Butyrivibrio sp000424265	100	0.998	d__Bacteria;p__Bacillota_A;c__Clostridia;o__Lachnospirales;f__Lachnospiraceae;g__Butyrivibrio;s__	taxonomic classification defined by topology and ANI	topological placement and ANI have congruent species assignments	GCF_000424285.1, s__Butyrivibrio sp000424285, 95.0, 90.19, 0.754; GCF_000423945.1, s__Butyrivibrio sp000423945, 95.0, 82.01, 0.38; GCF_000423925.1, s__Butyrivibrio sp000423925, 95.0, 81.26, 0.36; GCA_015056655.1, s__Butyrivibrio sp015056655, 95.0, 81.03, 0.409; GCF_000424145.1, s__Butyrivibrio sp000424145, 95.0, 81.02, 0.333; GCF_900104155.1, s__Butyrivibrio sp900104155, 95.0, 80.89, 0.335; GCF_0…	91.88	11	N/A	N/A
ButspWCE2006_FD	d__Bacteria;p__Bacillota_A;c__Clostridia;o__Lachnospirales;f__Lachnospiraceae;g__Butyrivibrio;s__Butyrivibrio sp000424385	GCF_000424385.1	95	d__Bacteria;p__Bacillota_A;c__Clostridia;o__Lachnospirales;f__Lachnospiraceae;g__Butyrivibrio;s__Butyrivibrio sp000424385	98.59	0.882	GCF_000424385.1	95	d__Bacteria;p__Bacillota_A;c__Clostridia;o__Lachnospirales;f__Lachnospiraceae;g__Butyrivibrio;s__Butyrivibrio sp000424385	98.59	0.882	d__Bacteria;p__Bacillota_A;c__Clostridia;o__Lachnospirales;f__Lachnospiraceae;g__Butyrivibrio;s__	taxonomic classification defined by topology and ANI	topological placement and ANI have congruent species assignments	GCF_000424145.1, s__Butyrivibrio sp000424145, 95.0, 82.14, 0.445; GCF_000703165.1, s__Butyrivibrio sp000703165, 95.0, 81.9, 0.439; GCF_000423925.1, s__Butyrivibrio sp000423925, 95.0, 81.72, 0.381; GCF_000423945.1, s__Butyrivibrio sp000423945, 95.0, 81.66, 0.423; GCF_000424285.1, s__Butyrivibrio sp000424285, 95.0, 81.39, 0.322; GCF_900104155.1, s__Butyrivibrio sp900104155, 95.0, 81.33, 0.362; GCF_…	92.25	11	N/A	N/A
ButspXBB1001_FD	d__Bacteria;p__Bacillota_A;c__Clostridia;o__Lachnospirales;f__Lachnospiraceae;g__Butyrivibrio;s__Butyrivibrio sp900102515	GCF_900102515.1	95	d__Bacteria;p__Bacillota_A;c__Clostridia;o__Lachnospirales;f__Lachnospiraceae;g__Butyrivibrio;s__Butyrivibrio sp900102515	95.65	0.822	GCF_900102515.1	95	d__Bacteria;p__Bacillota_A;c__Clostridia;o__Lachnospirales;f__Lachnospiraceae;g__Butyrivibrio;s__Butyrivibrio sp900102515	95.65	0.822	d__Bacteria;p__Bacillota_A;c__Clostridia;o__Lachnospirales;f__Lachnospiraceae;g__Butyrivibrio;s__	taxonomic classification defined by topology and ANI	topological placement and ANI have congruent species assignments	GCF_000420945.1, s__Butyrivibrio sp000420945, 95.0, 82.46, 0.533; GCF_000145035.1, s__Butyrivibrio proteoclasticus, 95.0, 82.11, 0.529; GCA_017433805.1, s__Butyrivibrio sp017433805, 95.0, 81.96, 0.533; GCF_000421405.1, s__Butyrivibrio sp000421405, 95.0, 81.03, 0.308; GCF_900112195.1, s__Butyrivibrio sp900112195, 95.0, 80.79, 0.377; GCF_000622085.1, s__Butyrivibrio proteoclasticus_A, 95.0, 80.76, …	90.67	11	N/A	N/A
ButspXPD2002_FD	d__Bacteria;p__Bacillota_A;c__Clostridia;o__Lachnospirales;f__Lachnospiraceae;g__Butyrivibrio;s__Butyrivibrio sp000423945	GCF_000423945.1	95	d__Bacteria;p__Bacillota_A;c__Clostridia;o__Lachnospirales;f__Lachnospiraceae;g__Butyrivibrio;s__Butyrivibrio sp000423945	100	0.998	GCF_000423945.1	95	d__Bacteria;p__Bacillota_A;c__Clostridia;o__Lachnospirales;f__Lachnospiraceae;g__Butyrivibrio;s__Butyrivibrio sp000423945	100	0.998	d__Bacteria;p__Bacillota_A;c__Clostridia;o__Lachnospirales;f__Lachnospiraceae;g__Butyrivibrio;s__	taxonomic classification defined by topology and ANI	topological placement and ANI have congruent species assignments	GCF_000424145.1, s__Butyrivibrio sp000424145, 95.0, 83.55, 0.564; GCF_000423925.1, s__Butyrivibrio sp000423925, 95.0, 82.23, 0.442; GCF_900104155.1, s__Butyrivibrio sp900104155, 95.0, 82.12, 0.422; GCF_000424265.1, s__Butyrivibrio sp000424265, 95.0, 82.01, 0.38; GCF_000424385.1, s__Butyrivibrio sp000424385, 95.0, 81.54, 0.407; GCF_000703165.1, s__Butyrivibrio sp000703165, 95.0, 81.5, 0.395; GCA_0…	92.25	11	N/A	N/A
ButspXPD2006_FD	d__Bacteria;p__Bacillota_A;c__Clostridia;o__Lachnospirales;f__Lachnospiraceae;g__Butyrivibrio;s__Butyrivibrio sp000420865	GCF_000420865.1	95	d__Bacteria;p__Bacillota_A;c__Clostridia;o__Lachnospirales;f__Lachnospiraceae;g__Butyrivibrio;s__Butyrivibrio sp000420865	100	0.999	GCF_000420865.1	95	d__Bacteria;p__Bacillota_A;c__Clostridia;o__Lachnospirales;f__Lachnospiraceae;g__Butyrivibrio;s__Butyrivibrio sp000420865	100	0.999	d__Bacteria;p__Bacillota_A;c__Clostridia;o__Lachnospirales;f__Lachnospiraceae;g__Butyrivibrio;s__	taxonomic classification defined by topology and ANI	topological placement and ANI have congruent species assignments	GCA_017445665.1, s__Butyrivibrio sp017445665, 95.0, 86.63, 0.872; GCF_000421405.1, s__Butyrivibrio sp000421405, 95.0, 86.58, 0.72; GCA_017634825.1, s__Butyrivibrio sp017634825, 95.0, 86.11, 0.81; GCF_000526935.1, s__Butyrivibrio sp000526935, 95.0, 81.38, 0.418; GCF_003625485.1, s__Butyrivibrio sp003625485, 95.0, 81.16, 0.441; GCA_024697425.1, s__Butyrivibrio sp024697425, 95.0, 80.86, 0.435; GCF_9…	92.49	11	N/A	N/A
ButspYAB3001_FD	d__Bacteria;p__Bacillota_A;c__Clostridia;o__Lachnospirales;f__Lachnospiraceae;g__Butyrivibrio;s__Butyrivibrio sp900112195	GCF_900112195.1	95	d__Bacteria;p__Bacillota_A;c__Clostridia;o__Lachnospirales;f__Lachnospiraceae;g__Butyrivibrio;s__Butyrivibrio sp900112195	100	0.997	GCF_900112195.1	95	d__Bacteria;p__Bacillota_A;c__Clostridia;o__Lachnospirales;f__Lachnospiraceae;g__Butyrivibrio;s__Butyrivibrio sp900112195	100	0.997	d__Bacteria;p__Bacillota_A;c__Clostridia;o__Lachnospirales;f__Lachnospiraceae;g__Butyrivibrio;s__	taxonomic classification defined by topology and ANI	topological placement and ANI have congruent species assignments	GCF_000420945.1, s__Butyrivibrio sp000420945, 95.0, 81.56, 0.428; GCF_000420845.1, s__Butyrivibrio sp000420845, 95.0, 81.18, 0.289; GCF_000621605.1, s__Butyrivibrio sp000621605, 95.0, 81.12, 0.256; GCF_000145035.1, s__Butyrivibrio proteoclasticus, 95.0, 81.11, 0.364; GCF_900115735.1, s__Butyrivibrio proteoclasticus_B, 95.0, 80.93, 0.34; GCF_900102515.1, s__Butyrivibrio sp900102515, 95.0, 80.64, 0…	90.11	11	N/A	N/A
CelspKH9_FD	d__Bacteria;p__Actinomycetota;c__Actinomycetia;o__Actinomycetales;f__Cellulomonadaceae;g__Cellulomonas;s__Cellulomonas sp900114185	GCF_900114185.1	95	d__Bacteria;p__Actinomycetota;c__Actinomycetia;o__Actinomycetales;f__Cellulomonadaceae;g__Cellulomonas;s__Cellulomonas sp900114185	100	0.999	GCF_900114185.1	95	d__Bacteria;p__Actinomycetota;c__Actinomycetia;o__Actinomycetales;f__Cellulomonadaceae;g__Cellulomonas;s__Cellulomonas sp900114185	100	0.999	d__Bacteria;p__Actinomycetota;c__Actinomycetia;o__Actinomycetales;f__Cellulomonadaceae;g__Cellulomonas;s__	taxonomic classification defined by topology and ANI	topological placement and ANI have congruent species assignments	GCF_018388445.1, s__Cellulomonas sp018388445, 95.0, 93.33, 0.87; GCA_023389455.1, s__Cellulomonas sp023389455, 95.0, 89.06, 0.823; GCF_024508275.1, s__Cellulomonas sp024508275, 95.0, 86.38, 0.768; GCF_014836445.1, s__Cellulomonas avistercoris, 95.0, 85.66, 0.75; GCF_018623035.1, s__Cellulomonas sp018623035, 95.0, 85.42, 0.75; GCF_024508315.1, s__Cellulomonas sp024508315, 95.0, 85.39, 0.742; GCA_0…	97.46	11	N/A	N/A
CitspNLAEzlC269_FD	d__Bacteria;p__Pseudomonadota;c__Gammaproteobacteria;o__Enterobacterales;f__Enterobacteriaceae;g__Citrobacter_A;s__Citrobacter_A amalonaticus	GCF_018323885.1	95	d__Bacteria;p__Pseudomonadota;c__Gammaproteobacteria;o__Enterobacterales;f__Enterobacteriaceae;g__Citrobacter_A;s__Citrobacter_A amalonaticus	99.09	0.921	GCF_018323885.1	95	d__Bacteria;p__Pseudomonadota;c__Gammaproteobacteria;o__Enterobacterales;f__Enterobacteriaceae;g__Citrobacter_A;s__Citrobacter_A amalonaticus	99.09	0.921	d__Bacteria;p__Pseudomonadota;c__Gammaproteobacteria;o__Enterobacterales;f__Enterobacteriaceae;g__Citrobacter_A;s__	taxonomic classification defined by topology and ANI	topological placement and ANI have congruent species assignments	GCA_019415335.1, s__Citrobacter_A sp019415335, 95.0, 92.84, 0.738; GCF_018252635.1, s__Citrobacter_A amalonaticus_E, 95.0, 92.68, 0.88; GCF_000981805.1, s__Citrobacter_A amalonaticus_C, 95.0, 91.88, 0.844; GCA_009363175.1, s__Citrobacter_A telavivensis, 95.0, 91.81, 0.869; GCF_019048065.1, s__Citrobacter_A farmeri, 95.0, 91.45, 0.852; GCF_000759835.1, s__Citrobacter_A sedlakii, 95.0, 85.01, 0.77;…	97.6	11	N/A	N/A
CloaerDSM5434_FD	d__Bacteria;p__Bacillota_A;c__Clostridia;o__Lachnospirales;f__Lachnospiraceae;g__Lacrimispora;s__Lacrimispora aerotolerans	GCF_000687555.1	95	d__Bacteria;p__Bacillota_A;c__Clostridia;o__Lachnospirales;f__Lachnospiraceae;g__Lacrimispora;s__Lacrimispora aerotolerans	100	0.997	GCF_000687555.1	95	d__Bacteria;p__Bacillota_A;c__Clostridia;o__Lachnospirales;f__Lachnospiraceae;g__Lacrimispora;s__Lacrimispora aerotolerans	100	0.997	d__Bacteria;p__Bacillota_A;c__Clostridia;o__Lachnospirales;f__Lachnospiraceae;g__Lacrimispora;s__	taxonomic classification defined by topology and ANI	topological placement and ANI have congruent species assignments	GCA_000526575.1, s__Lacrimispora sp000526575, 95.0, 94.52, 0.879; GCA_002478865.1, s__Lacrimispora sp002478865, 95.0, 83.88, 0.738; GCF_003609635.1, s__Lacrimispora algidixylanolytica, 95.0, 83.62, 0.731; GCA_905215155.1, s__Lacrimispora sp905215155, 95.0, 81.1, 0.596; GCF_007115105.1, s__Lacrimispora sp007115105, 95.0, 80.23, 0.459; GCA_009712635.1, s__Lacrimispora sp009712635, 95.0, 80.18, 0.39…	94.56	11	N/A	N/A
CloalgB3_FD	d__Bacteria;p__Bacillota_A;c__Clostridia;o__Clostridiales;f__Clostridiaceae;g__Clostridium_L;s__Clostridium_L algidicarnis	GCF_002934235.1	95	d__Bacteria;p__Bacillota_A;c__Clostridia;o__Clostridiales;f__Clostridiaceae;g__Clostridium_L;s__Clostridium_L algidicarnis	97.29	0.896	GCF_002934235.1	95	d__Bacteria;p__Bacillota_A;c__Clostridia;o__Clostridiales;f__Clostridiaceae;g__Clostridium_L;s__Clostridium_L algidicarnis	97.29	0.896	d__Bacteria;p__Bacillota_A;c__Clostridia;o__Clostridiales;f__Clostridiaceae;g__Clostridium_L;s__	taxonomic classification defined by topology and ANI	topological placement and ANI have congruent species assignments	GCF_900461105.1, s__Clostridium_L putrefaciens, 95.0, 91.75, 0.77; GCF_018919175.1, s__Clostridium_L simiarum, 95.0, 80.03, 0.505	93.31	11	N/A	N/A
CloamiF_FD	d__Bacteria;p__Bacillota_A;c__Clostridia;o__Lachnospirales;f__Lachnospiraceae;g__Clostridium_R;s__Clostridium_R aminophilum	GCF_000711825.1	95	d__Bacteria;p__Bacillota_A;c__Clostridia;o__Lachnospirales;f__Lachnospiraceae;g__Clostridium_R;s__Clostridium_R aminophilum	100	0.994	GCF_000711825.1	95	d__Bacteria;p__Bacillota_A;c__Clostridia;o__Lachnospirales;f__Lachnospiraceae;g__Clostridium_R;s__Clostridium_R aminophilum	100	0.994	d__Bacteria;p__Bacillota_A;c__Clostridia;o__Lachnospirales;f__Lachnospiraceae;g__Clostridium_R;s__	taxonomic classification defined by topology and ANI	topological placement and ANI have congruent species assignments	GCF_900101295.1, s__Clostridium_R aminophilum_A, 95.0, 93.63, 0.854; GCA_003445895.1, s__Clostridium_R sp003445895, 95.0, 77.86, 0.143; GCF_015351765.1, s__Clostridium_R vitabionis, 95.0, 77.81, 0.148; GCA_017634415.1, s__Clostridium_R sp017634415, 95.0, 77.11, 0.108; GCA_900321915.1, s__Clostridium_R sp900321915, 95.0, 76.67, 0.114	94.56	11	N/A	N/A
CloamiKH1P1_FD	d__Bacteria;p__Bacillota_A;c__Clostridia;o__Lachnospirales;f__Lachnospiraceae;g__Clostridium_R;s__Clostridium_R aminophilum_A	GCF_900101295.1	95	d__Bacteria;p__Bacillota_A;c__Clostridia;o__Lachnospirales;f__Lachnospiraceae;g__Clostridium_R;s__Clostridium_R aminophilum_A	100	0.988	GCF_900101295.1	95	d__Bacteria;p__Bacillota_A;c__Clostridia;o__Lachnospirales;f__Lachnospiraceae;g__Clostridium_R;s__Clostridium_R aminophilum_A	100	0.988	d__Bacteria;p__Bacillota_A;c__Clostridia;o__Lachnospirales;f__Lachnospiraceae;g__Clostridium_R;s__	taxonomic classification defined by topology and ANI	topological placement and ANI have congruent species assignments	GCF_000711825.1, s__Clostridium_R aminophilum, 95.0, 93.61, 0.862; GCA_003445895.1, s__Clostridium_R sp003445895, 95.0, 77.62, 0.158; GCF_015351765.1, s__Clostridium_R vitabionis, 95.0, 77.38, 0.139; GCA_017634415.1, s__Clostridium_R sp017634415, 95.0, 77.02, 0.123; GCA_900321915.1, s__Clostridium_R sp900321915, 95.0, 76.78, 0.127	95.23	11	N/A	N/A
ClobacNK3B98_FD	d__Bacteria;p__Bacillota_A;c__Clostridia;o__Oscillospirales;f__Oscillospiraceae;g__Onthomonas;s__Onthomonas sp000421005	GCA_000421005.1	95	d__Bacteria;p__Bacillota_A;c__Clostridia;o__Oscillospirales;f__Oscillospiraceae;g__Onthomonas;s__Onthomonas sp000421005	100	0.997	GCA_000421005.1	95	d__Bacteria;p__Bacillota_A;c__Clostridia;o__Oscillospirales;f__Oscillospiraceae;g__Onthomonas;s__Onthomonas sp000421005	100	0.997	d__Bacteria;p__Bacillota_A;c__Clostridia;o__Oscillospirales;f__Oscillospiraceae;g__Onthomonas;s__	taxonomic classification defined by topology and ANI	topological placement and ANI have congruent species assignments	GCA_905236265.1, s__Onthomonas sp905236265, 95.0, 82.68, 0.701; GCA_900314485.1, s__Onthomonas sp900314485, 95.0, 80.2, 0.501; GCA_021205725.1, s__Onthomonas sp021205725, 95.0, 79.79, 0.383; GCA_902775105.1, s__Onthomonas sp902775105, 95.0, 79.72, 0.465; GCA_021201185.1, s__Onthomonas sp021201185, 95.0, 79.69, 0.369; GCA_021201635.1, s__Onthomonas sp021201635, 95.0, 79.56, 0.46; GCA_020860575.1, …	92.67	11	N/A	N/A
ClobacR7_FD	d__Bacteria;p__Bacillota_A;c__Clostridia;o__Christensenellales;f__CAG-74;g__RUG740;s__RUG740 sp900199385	GCA_018128945.1	95	d__Bacteria;p__Bacillota_A;c__Clostridia;o__Christensenellales;f__CAG-74;g__RUG740;s__RUG740 sp900199385	100	0.998	GCA_018128945.1	95	d__Bacteria;p__Bacillota_A;c__Clostridia;o__Christensenellales;f__CAG-74;g__RUG740;s__RUG740 sp900199385	100	0.998	d__Bacteria;p__Bacillota_A;c__Clostridia;o__Christensenellales;f__CAG-74;g__RUG740;s__	taxonomic classification defined by topology and ANI	topological placement and ANI have congruent species assignments	GCA_017569305.1, s__RUG740 sp900322155, 95.0, 94.41, 0.868; GCA_017428385.1, s__RUG740 sp017428385, 95.0, 92.84, 0.831; GCA_900315675.1, s__RUG740 sp900315675, 95.0, 85.16, 0.687; GCA_018118585.1, s__RUG740 sp900176495, 95.0, 83.53, 0.603; GCA_017615475.1, s__RUG740 sp017615475, 95.0, 83.27, 0.694; GCA_017512985.1, s__RUG740 sp017512985, 95.0, 81.31, 0.491; GCA_902793605.1, s__RUG740 sp900320755,…	95.13	11	N/A	N/A
ClobacWTE2008_FD	d__Bacteria;p__Bacillota_A;c__Clostridia;o__Christensenellales;f__CAG-74;g__RUG740;s__RUG740 sp900176495	GCA_018118585.1	95	d__Bacteria;p__Bacillota_A;c__Clostridia;o__Christensenellales;f__CAG-74;g__RUG740;s__RUG740 sp900176495	100	1	GCA_018118585.1	95	d__Bacteria;p__Bacillota_A;c__Clostridia;o__Christensenellales;f__CAG-74;g__RUG740;s__RUG740 sp900176495	100	1	d__Bacteria;p__Bacillota_A;c__Clostridia;o__Christensenellales;f__CAG-74;g__RUG740;s__	taxonomic classification defined by topology and ANI	topological placement and ANI have congruent species assignments	GCA_017615475.1, s__RUG740 sp017615475, 95.0, 87.78, 0.837; GCA_017569305.1, s__RUG740 sp900322155, 95.0, 83.83, 0.624; GCA_900315675.1, s__RUG740 sp900315675, 95.0, 83.68, 0.577; GCA_018128945.1, s__RUG740 sp900199385, 95.0, 83.56, 0.59; GCA_017428385.1, s__RUG740 sp017428385, 95.0, 83.48, 0.63; GCA_017512985.1, s__RUG740 sp017512985, 95.0, 81.37, 0.52; GCA_902793605.1, s__RUG740 sp900320755, 95…	96.05	11	N/A	N/A
ClobeiHUN142_FD	d__Bacteria;p__Bacillota_A;c__Clostridia;o__Clostridiales;f__Clostridiaceae;g__Clostridium;s__Clostridium beijerinckii_A	GCF_000621745.1	95	d__Bacteria;p__Bacillota_A;c__Clostridia;o__Clostridiales;f__Clostridiaceae;g__Clostridium;s__Clostridium beijerinckii_A	100	0.997	GCF_000621745.1	95	d__Bacteria;p__Bacillota_A;c__Clostridia;o__Clostridiales;f__Clostridiaceae;g__Clostridium;s__Clostridium beijerinckii_A	100	0.997	d__Bacteria;p__Bacillota_A;c__Clostridia;o__Clostridiales;f__Clostridiaceae;g__Clostridium;s__	taxonomic classification defined by topology and ANI	topological placement and ANI have congruent species assignments	GCF_018223745.1, s__Clostridium beijerinckii, 95.0, 92.24, 0.784; GCF_002029255.1, s__Clostridium chromiireducens, 95.0, 82.52, 0.563; GCA_021372645.1, s__Clostridium sp021372645, 95.0, 81.97, 0.623; GCF_002760435.1, s__Clostridium sp002760435, 95.0, 81.91, 0.513; GCA_021781745.1, s__Clostridium sp021781745, 95.0, 81.59, 0.525; GCA_003129525.1, s__Clostridium beijerinckii_D, 95.0, 81.52, 0.581; G…	94.14	11	N/A	N/A
ClobutAGR2140_FD	d__Bacteria;p__Bacillota_A;c__Clostridia;o__Clostridiales;f__Clostridiaceae;g__Clostridium;s__Clostridium butyricum	GCF_006742065.1	95	d__Bacteria;p__Bacillota_A;c__Clostridia;o__Clostridiales;f__Clostridiaceae;g__Clostridium;s__Clostridium butyricum	97.56	0.873	GCF_006742065.1	95	d__Bacteria;p__Bacillota_A;c__Clostridia;o__Clostridiales;f__Clostridiaceae;g__Clostridium;s__Clostridium butyricum	97.56	0.873	d__Bacteria;p__Bacillota_A;c__Clostridia;o__Clostridiales;f__Clostridiaceae;g__Clostridium;s__	taxonomic classification defined by topology and ANI	topological placement and ANI have congruent species assignments	GCA_023399035.1, s__Clostridium sp023399035, 95.0, 83.95, 0.738; GCA_900769625.1, s__Clostridium sp900769625, 95.0, 83.15, 0.685; GCA_934754915.1, s__Clostridium sp934754915, 95.0, 82.28, 0.537; GCA_015058525.1, s__Clostridium butyricum_A, 95.0, 80.41, 0.581; GCF_012843905.1, s__Clostridium sp012843905, 95.0, 80.27, 0.471; GCA_003539755.1, s__Clostridium sp003539755, 95.0, 79.78, 0.434; GCF_00047…	95.85	11	N/A	N/A
ClocadAGR2141_FD	d__Bacteria;p__Bacillota_A;c__Clostridia;o__Clostridiales;f__Clostridiaceae;g__Clostridium_X;s__Clostridium_X cadaveris	GCF_020911725.1	95	d__Bacteria;p__Bacillota_A;c__Clostridia;o__Clostridiales;f__Clostridiaceae;g__Clostridium_X;s__Clostridium_X cadaveris	99.56	0.934	GCF_020911725.1	95	d__Bacteria;p__Bacillota_A;c__Clostridia;o__Clostridiales;f__Clostridiaceae;g__Clostridium_X;s__Clostridium_X cadaveris	99.56	0.934	d__Bacteria;p__Bacillota_A;c__Clostridia;o__Clostridiales;f__Clostridiaceae;g__Clostridium_X;s__	taxonomic classification defined by topology and ANI	topological placement and ANI have congruent species assignments	GCA_022773025.1, s__Clostridium_X sp022773025, 95.0, 86.88, 0.805; GCA_002423705.1, s__Clostridium_X sp002423705, 95.0, 78.08, 0.273	96.39	11	N/A	N/A
ClocadNLAEzlG419_FD	d__Bacteria;p__Bacillota_A;c__Clostridia;o__Clostridiales;f__Clostridiaceae;g__Clostridium_X;s__Clostridium_X cadaveris	GCF_020911725.1	95	d__Bacteria;p__Bacillota_A;c__Clostridia;o__Clostridiales;f__Clostridiaceae;g__Clostridium_X;s__Clostridium_X cadaveris	99.48	0.931	GCF_020911725.1	95	d__Bacteria;p__Bacillota_A;c__Clostridia;o__Clostridiales;f__Clostridiaceae;g__Clostridium_X;s__Clostridium_X cadaveris	99.48	0.931	d__Bacteria;p__Bacillota_A;c__Clostridia;o__Clostridiales;f__Clostridiaceae;g__Clostridium_X;s__	taxonomic classification defined by topology and ANI	topological placement and ANI have congruent species assignments	GCA_022773025.1, s__Clostridium_X sp022773025, 95.0, 86.84, 0.787; GCA_002423705.1, s__Clostridium_X sp002423705, 95.0, 78.08, 0.272	96.39	11	N/A	N/A
ClocloAGR2157_FD	d__Bacteria;p__Bacillota_A;c__Clostridia;o__Lachnospirales;f__Lachnospiraceae;g__Enterocloster;s__Enterocloster clostridioformis_A	GCF_000424325.1	95	d__Bacteria;p__Bacillota_A;c__Clostridia;o__Lachnospirales;f__Lachnospiraceae;g__Enterocloster;s__Enterocloster clostridioformis_A	100	0.997	GCF_000424325.1	95	d__Bacteria;p__Bacillota_A;c__Clostridia;o__Lachnospirales;f__Lachnospiraceae;g__Enterocloster;s__Enterocloster clostridioformis_A	100	0.997	d__Bacteria;p__Bacillota_A;c__Clostridia;o__Lachnospirales;f__Lachnospiraceae;g__Enterocloster;s__	taxonomic classification defined by topology and ANI	topological placement and ANI have congruent species assignments	GCF_020297485.1, s__Enterocloster clostridioformis, 95.0, 94.01, 0.726; GCA_021201905.1, s__Enterocloster sp021201905, 95.0, 91.91, 0.583; GCF_002234575.2, s__Enterocloster bolteae, 95.0, 91.69, 0.661; GCF_005845215.1, s__Enterocloster sp005845215, 95.0, 89.23, 0.646; GCF_003434055.1, s__Enterocloster aldenensis, 95.0, 80.91, 0.443; GCA_000155435.1, s__Enterocloster pacaense, 95.0, 80.78, 0.419; …	92.91	11	N/A	N/A
ClocloATCC25537_FD	d__Bacteria;p__Bacillota_A;c__Clostridia;o__Lachnospirales;f__Lachnospiraceae;g__Enterocloster;s__Enterocloster clostridioformis	GCF_020297485.1	95	d__Bacteria;p__Bacillota_A;c__Clostridia;o__Lachnospirales;f__Lachnospiraceae;g__Enterocloster;s__Enterocloster clostridioformis	97.72	0.775	GCF_020297485.1	95	d__Bacteria;p__Bacillota_A;c__Clostridia;o__Lachnospirales;f__Lachnospiraceae;g__Enterocloster;s__Enterocloster clostridioformis	97.72	0.775	d__Bacteria;p__Bacillota_A;c__Clostridia;o__Lachnospirales;f__Lachnospiraceae;g__Enterocloster;s__	taxonomic classification defined by topology and ANI	topological placement and ANI have congruent species assignments	GCF_000424325.1, s__Enterocloster clostridioformis_A, 95.0, 93.62, 0.72; GCA_021201905.1, s__Enterocloster sp021201905, 95.0, 93.37, 0.608; GCF_002234575.2, s__Enterocloster bolteae, 95.0, 91.44, 0.697; GCF_005845215.1, s__Enterocloster sp005845215, 95.0, 88.56, 0.649; GCF_003434055.1, s__Enterocloster aldenensis, 95.0, 80.57, 0.394; GCA_000155435.1, s__Enterocloster pacaense, 95.0, 80.35, 0.396;…	91.26	11	N/A	N/A
ClococNLAEzlC224_FD	d__Bacteria;p__Bacillota_A;c__Clostridia;o__Clostridiales;f__Clostridiaceae;g__Clostridium_G;s__Clostridium_G cochlearium	GCF_900187165.1	95	d__Bacteria;p__Bacillota_A;c__Clostridia;o__Clostridiales;f__Clostridiaceae;g__Clostridium_G;s__Clostridium_G cochlearium	98.99	0.879	GCF_900187165.1	95	d__Bacteria;p__Bacillota_A;c__Clostridia;o__Clostridiales;f__Clostridiaceae;g__Clostridium_G;s__Clostridium_G cochlearium	98.99	0.879	d__Bacteria;p__Bacillota_A;c__Clostridia;o__Clostridiales;f__Clostridiaceae;g__Clostridium_G;s__	taxonomic classification defined by topology and ANI	topological placement and ANI have congruent species assignments	GCF_900167265.1, s__Clostridium_G tetani, 95.0, 87.57, 0.795	94.04	11	N/A	N/A
CloglycoKPPR9_FD	d__Bacteria;p__Bacillota_A;c__Clostridia;o__Peptostreptococcales;f__Peptostreptococcaceae;g__Terrisporobacter;s__Terrisporobacter petrolearius	GCF_020748185.1	95	d__Bacteria;p__Bacillota_A;c__Clostridia;o__Peptostreptococcales;f__Peptostreptococcaceae;g__Terrisporobacter;s__Terrisporobacter petrolearius	95.96	0.863	GCF_020748185.1	95	d__Bacteria;p__Bacillota_A;c__Clostridia;o__Peptostreptococcales;f__Peptostreptococcaceae;g__Terrisporobacter;s__Terrisporobacter petrolearius	95.96	0.863	d__Bacteria;p__Bacillota_A;c__Clostridia;o__Peptostreptococcales;f__Peptostreptococcaceae;g__Terrisporobacter;s__	taxonomic classification defined by topology and ANI	topological placement and ANI have congruent species assignments	GCF_000439105.1, s__Terrisporobacter glycolicus, 95.0, 92.53, 0.833; GCF_020748465.1, s__Terrisporobacter mayombei, 95.0, 91.8, 0.822; GCF_000808015.1, s__Terrisporobacter othiniensis, 95.0, 86.76, 0.699; GCA_902363255.1, s__Terrisporobacter sp902363255, 95.0, 85.69, 0.676; GCA_022782605.1, s__Terrisporobacter sp022782605, 95.0, 83.59, 0.466; GCF_014333445.1, s__Terrisporobacter mayombei_A, 95.0,…	94.04	11	N/A	N/A
CloinnNLAEzlC381_FD	d__Bacteria;p__Bacillota;c__Bacilli;o__Erysipelotrichales;f__Erysipelotrichaceae;g__Clostridium_AQ;s__Clostridium_AQ innocuum	GCF_012317185.1	95	d__Bacteria;p__Bacillota;c__Bacilli;o__Erysipelotrichales;f__Erysipelotrichaceae;g__Clostridium_AQ;s__Clostridium_AQ innocuum	97.44	0.879	GCF_012317185.1	95	d__Bacteria;p__Bacillota;c__Bacilli;o__Erysipelotrichales;f__Erysipelotrichaceae;g__Clostridium_AQ;s__Clostridium_AQ innocuum	97.44	0.879	d__Bacteria;p__Bacillota;c__Bacilli;o__Erysipelotrichales;f__Erysipelotrichaceae;g__Clostridium_AQ;s__	taxonomic classification defined by topology and ANI	topological placement and ANI have congruent species assignments	GCA_003481775.1, s__Clostridium_AQ sp003481775, 95.0, 90.27, 0.799; GCA_017161075.1, s__Clostridium_AQ sp000165065, 95.0, 83.06, 0.633; GCA_900552125.1, s__Clostridium_AQ sp900552125, 95.0, 78.07, 0.176	92.81	11	N/A	N/A
CloinnNLAEzlG197_FD	d__Bacteria;p__Bacillota;c__Bacilli;o__Erysipelotrichales;f__Erysipelotrichaceae;g__Clostridium_AQ;s__Clostridium_AQ innocuum	GCF_012317185.1	95	d__Bacteria;p__Bacillota;c__Bacilli;o__Erysipelotrichales;f__Erysipelotrichaceae;g__Clostridium_AQ;s__Clostridium_AQ innocuum	99.13	0.875	GCF_012317185.1	95	d__Bacteria;p__Bacillota;c__Bacilli;o__Erysipelotrichales;f__Erysipelotrichaceae;g__Clostridium_AQ;s__Clostridium_AQ innocuum	99.13	0.875	d__Bacteria;p__Bacillota;c__Bacilli;o__Erysipelotrichales;f__Erysipelotrichaceae;g__Clostridium_AQ;s__	taxonomic classification defined by topology and ANI	topological placement and ANI have congruent species assignments	GCA_003481775.1, s__Clostridium_AQ sp003481775, 95.0, 90.21, 0.744; GCA_017161075.1, s__Clostridium_AQ sp000165065, 95.0, 83.52, 0.605; GCA_900552125.1, s__Clostridium_AQ sp900552125, 95.0, 78.08, 0.177	92.85	11	N/A	N/A
ClolunDSM17049_FD	d__Bacteria;p__Bacillota_A;c__Clostridia;o__Clostridiales;f__Clostridiaceae;g__Clostridium_AO;s__Clostridium_AO lundense	GCF_000619945.1	95	d__Bacteria;p__Bacillota_A;c__Clostridia;o__Clostridiales;f__Clostridiaceae;g__Clostridium_AO;s__Clostridium_AO lundense	100	0.997	GCF_000619945.1	95	d__Bacteria;p__Bacillota_A;c__Clostridia;o__Clostridiales;f__Clostridiaceae;g__Clostridium_AO;s__Clostridium_AO lundense	100	0.997	d__Bacteria;p__Bacillota_A;c__Clostridia;o__Clostridiales;f__Clostridiaceae;g__Clostridium_AO;s__	taxonomic classification defined by topology and ANI	topological placement and ANI have congruent species assignments	GCF_002995785.1, s__Clostridium_AO liquoris, 95.0, 83.68, 0.731; GCF_017873215.1, s__Clostridium_AO tetanomorphum, 95.0, 83.68, 0.673	90.84	11	N/A	N/A
ClomanLM2_FD	d__Bacteria;p__Bacillota_A;c__Clostridia;o__Peptostreptococcales;f__Peptostreptococcaceae;g__Clostridioides_A;s__Clostridioides_A mangenotii	GCF_017873185.1	95	d__Bacteria;p__Bacillota_A;c__Clostridia;o__Peptostreptococcales;f__Peptostreptococcaceae;g__Clostridioides_A;s__Clostridioides_A mangenotii	96.86	0.882	GCF_017873185.1	95	d__Bacteria;p__Bacillota_A;c__Clostridia;o__Peptostreptococcales;f__Peptostreptococcaceae;g__Clostridioides_A;s__Clostridioides_A mangenotii	96.86	0.882	d__Bacteria;p__Bacillota_A;c__Clostridia;o__Peptostreptococcales;f__Peptostreptococcaceae;g__Clostridioides_A;s__	taxonomic classification defined by topology and ANI	topological placement and ANI have congruent species assignments	GCF_000498755.1, s__Clostridioides_A mangenotii_A, 95.0, 94.42, 0.851; GCF_018917235.1, s__Clostridioides_A sp002390935, 95.0, 84.15, 0.748	93.23	11	N/A	N/A
CloparAGR2156_FD	d__Bacteria;p__Bacillota_A;c__Clostridia;o__Clostridiales;f__Clostridiaceae;g__Clostridium;s__Clostridium paraputrificum	GCF_900447045.1	95	d__Bacteria;p__Bacillota_A;c__Clostridia;o__Clostridiales;f__Clostridiaceae;g__Clostridium;s__Clostridium paraputrificum	99.14	0.921	GCF_900447045.1	95	d__Bacteria;p__Bacillota_A;c__Clostridia;o__Clostridiales;f__Clostridiaceae;g__Clostridium;s__Clostridium paraputrificum	99.14	0.921	d__Bacteria;p__Bacillota_A;c__Clostridia;o__Clostridiales;f__Clostridiaceae;g__Clostridium;s__	taxonomic classification defined by topology and ANI	topological placement and ANI have congruent species assignments	GCA_018372875.1, s__Clostridium sp018372875, 95.0, 94.38, 0.857; GCA_934755305.1, s__Clostridium sp934755305, 95.0, 78.61, 0.28; GCA_934746785.1, s__Clostridium sp934746785, 95.0, 78.58, 0.248; GCA_015058405.1, s__Clostridium sp015058405, 95.0, 78.49, 0.264; GCF_014836335.1, s__Clostridium cibarium, 95.0, 78.48, 0.25; GCA_024409095.1, s__Clostridium sp024409095, 95.0, 78.43, 0.334; GCA_900539375.…	94.96	11	N/A	N/A
ClopolDSM1801_FD	d__Bacteria;p__Bacillota_A;c__Clostridia;o__Lachnospirales;f__Lachnospiraceae;g__Clostridium_AI;s__Clostridium_AI polysaccharolyticum	GCF_900111595.1	95	d__Bacteria;p__Bacillota_A;c__Clostridia;o__Lachnospirales;f__Lachnospiraceae;g__Clostridium_AI;s__Clostridium_AI polysaccharolyticum	99.99	0.996	GCF_900111595.1	95	d__Bacteria;p__Bacillota_A;c__Clostridia;o__Lachnospirales;f__Lachnospiraceae;g__Clostridium_AI;s__Clostridium_AI polysaccharolyticum	99.99	0.996	d__Bacteria;p__Bacillota_A;c__Clostridia;o__Lachnospirales;f__Lachnospiraceae;g__Clostridium_AI;s__	taxonomic classification defined by topology and ANI	topological placement and ANI have congruent species assignments	GCA_002297865.1, s__Clostridium_AI sp002297865, 95.0, 80.91, 0.385; GCA_934438135.1, s__Clostridium_AI sp934438135, 95.0, 78.32, 0.233; GCF_900112775.1, s__Clostridium_AI populeti, 95.0, 77.84, 0.128	89.81	11	N/A	N/A
ClospDSM8431_FD	d__Bacteria;p__Bacillota_A;c__Clostridia;o__Clostridiales;f__Clostridiaceae;g__Clostridium;s__Clostridium sp900116755	GCF_900116755.1	95	d__Bacteria;p__Bacillota_A;c__Clostridia;o__Clostridiales;f__Clostridiaceae;g__Clostridium;s__Clostridium sp900116755	100	0.984	GCF_900116755.1	95	d__Bacteria;p__Bacillota_A;c__Clostridia;o__Clostridiales;f__Clostridiaceae;g__Clostridium;s__Clostridium sp900116755	100	0.984	d__Bacteria;p__Bacillota_A;c__Clostridia;o__Clostridiales;f__Clostridiaceae;g__Clostridium;s__	taxonomic classification defined by topology and ANI	topological placement and ANI have congruent species assignments	GCA_934746785.1, s__Clostridium sp934746785, 95.0, 82.14, 0.53; GCA_015058375.1, s__Clostridium sp015058375, 95.0, 81.52, 0.586; GCA_934755305.1, s__Clostridium sp934755305, 95.0, 79.63, 0.365; GCA_015058405.1, s__Clostridium sp015058405, 95.0, 79.57, 0.396; GCF_014836335.1, s__Clostridium cibarium, 95.0, 78.48, 0.321; GCF_900447045.1, s__Clostridium paraputrificum, 95.0, 78.44, 0.262; GCA_015058…	95.63	11	N/A	N/A
CorbacKH1P3_FD	d__Bacteria;p__Actinomycetota;c__Coriobacteriia;o__Coriobacteriales;f__Atopobiaceae;g__Parafannyhessea;s__Parafannyhessea umbonata_A	GCF_900111255.1	95	d__Bacteria;p__Actinomycetota;c__Coriobacteriia;o__Coriobacteriales;f__Atopobiaceae;g__Parafannyhessea;s__Parafannyhessea umbonata_A	99.31	0.946	GCF_900111255.1	95	d__Bacteria;p__Actinomycetota;c__Coriobacteriia;o__Coriobacteriales;f__Atopobiaceae;g__Parafannyhessea;s__Parafannyhessea umbonata_A	99.31	0.946	d__Bacteria;p__Actinomycetota;c__Coriobacteriia;o__Coriobacteriales;f__Atopobiaceae;g__Parafannyhessea;s__	taxonomic classification defined by topology and ANI	topological placement and ANI have congruent species assignments	GCF_023276655.1, s__Parafannyhessea intestinalis, 95.0, 81.91, 0.557; GCA_003862195.1, s__Parafannyhessea sp003862195, 95.0, 80.6, 0.472; GCF_012844235.1, s__Parafannyhessea sp900538935, 95.0, 80.48, 0.457; GCA_017941585.1, s__Parafannyhessea sp017941585, 95.0, 80.28, 0.367; GCF_900105025.1, s__Parafannyhessea umbonata, 95.0, 80.18, 0.458	96.35	11	N/A	N/A
CorvitGa6A13_FD	d__Bacteria;p__Actinomycetota;c__Actinomycetia;o__Mycobacteriales;f__Mycobacteriaceae;g__Corynebacterium;s__Corynebacterium vitaeruminis	GCF_000550805.1	95	d__Bacteria;p__Actinomycetota;c__Actinomycetia;o__Mycobacteriales;f__Mycobacteriaceae;g__Corynebacterium;s__Corynebacterium vitaeruminis	99.11	0.94	GCF_000550805.1	95	d__Bacteria;p__Actinomycetota;c__Actinomycetia;o__Mycobacteriales;f__Mycobacteriaceae;g__Corynebacterium;s__Corynebacterium vitaeruminis	99.11	0.94	d__Bacteria;p__Actinomycetota;c__Actinomycetia;o__Mycobacteriales;f__Mycobacteriaceae;g__Corynebacterium;s__	taxonomic classification defined by topology and ANI	topological placement and ANI have congruent species assignments	GCF_000819445.1, s__Corynebacterium humireducens, 95.0, 80.5, 0.474; GCF_900177745.1, s__Corynebacterium pollutisoli, 95.0, 80.45, 0.521; GCF_000341345.1, s__Corynebacterium halotolerans, 95.0, 80.35, 0.495; GCF_001941485.1, s__Corynebacterium frankenforstense, 95.0, 80.32, 0.492; GCF_000835165.1, s__Corynebacterium marinum, 95.0, 80.06, 0.443; GCA_012838985.1, s__Corynebacterium sp012838985, 95.…	96.66	11	N/A	N/A
DendetDSM21843_FD	d__Bacteria;p__Actinomycetota;c__Coriobacteriia;o__Coriobacteriales;f__Eggerthellaceae;g__Denitrobacterium;s__Denitrobacterium detoxificans	GCF_001643775.1	95	d__Bacteria;p__Actinomycetota;c__Coriobacteriia;o__Coriobacteriales;f__Eggerthellaceae;g__Denitrobacterium;s__Denitrobacterium detoxificans	99.99	0.991	GCF_001643775.1	95	d__Bacteria;p__Actinomycetota;c__Coriobacteriia;o__Coriobacteriales;f__Eggerthellaceae;g__Denitrobacterium;s__Denitrobacterium detoxificans	99.99	0.991	d__Bacteria;p__Actinomycetota;c__Coriobacteriia;o__Coriobacteriales;f__Eggerthellaceae;g__Denitrobacterium;s__	taxonomic classification defined by topology and ANI	topological placement and ANI have congruent species assignments	GCA_015062615.1, s__Denitrobacterium detoxificans_A, 95.0, 94.55, 0.873; GCA_905236045.1, s__Denitrobacterium sp905236045, 95.0, 77.97, 0.288; GCA_024609215.1, s__Denitrobacterium sp024609215, 95.0, 77.81, 0.224	95.07	11	N/A	N/A
DesdesDSM7057_FD	d__Bacteria;p__Desulfobacterota;c__Desulfovibrionia;o__Desulfovibrionales;f__Desulfovibrionaceae;g__Desulfovibrio;s__Desulfovibrio sp900243745	GCF_900243745.1	95	d__Bacteria;p__Desulfobacterota;c__Desulfovibrionia;o__Desulfovibrionales;f__Desulfovibrionaceae;g__Desulfovibrio;s__Desulfovibrio sp900243745	99.99	1	GCF_900243745.1	95	d__Bacteria;p__Desulfobacterota;c__Desulfovibrionia;o__Desulfovibrionales;f__Desulfovibrionaceae;g__Desulfovibrio;s__Desulfovibrio sp900243745	99.99	1	d__Bacteria;p__Desulfobacterota;c__Desulfovibrionia;o__Desulfovibrionales;f__Desulfovibrionaceae;g__Desulfovibrio;s__	taxonomic classification defined by topology and ANI	topological placement and ANI have congruent species assignments	GCA_019424165.1, s__Desulfovibrio sp019424165, 95.0, 92.47, 0.861; GCA_905214305.1, s__Desulfovibrio sp905214305, 95.0, 87.95, 0.851; GCA_002237645.1, s__Desulfovibrio sp002237645, 95.0, 82.14, 0.641; GCF_902702915.1, s__Desulfovibrio sp900095395, 95.0, 81.91, 0.622; GCF_014202345.1, s__Desulfovibrio intestinalis, 95.0, 81.62, 0.618; GCA_023419375.1, s__Desulfovibrio sp023419375, 95.0, 79.62, 0.4…	92.91	11	N/A	N/A
DeslegKHC7_FD	d__Bacteria;p__Desulfobacterota;c__Desulfovibrionia;o__Desulfovibrionales;f__Desulfovibrionaceae;g__Desulfovibrio;s__Desulfovibrio legallii_A	GCF_900102485.1	95	d__Bacteria;p__Desulfobacterota;c__Desulfovibrionia;o__Desulfovibrionales;f__Desulfovibrionaceae;g__Desulfovibrio;s__Desulfovibrio legallii_A	100	0.997	GCF_900102485.1	95	d__Bacteria;p__Desulfobacterota;c__Desulfovibrionia;o__Desulfovibrionales;f__Desulfovibrionaceae;g__Desulfovibrio;s__Desulfovibrio legallii_A	100	0.997	d__Bacteria;p__Desulfobacterota;c__Desulfovibrionia;o__Desulfovibrionales;f__Desulfovibrionaceae;g__Desulfovibrio;s__	taxonomic classification defined by topology and ANI	topological placement and ANI have congruent species assignments	GCF_004309735.1, s__Desulfovibrio legallii, 95.0, 87.16, 0.829; GCF_001553605.1, s__Desulfovibrio fairfieldensis, 95.0, 80.71, 0.574; GCA_015062205.1, s__Desulfovibrio desulfuricans_D, 95.0, 80.69, 0.517; GCF_009696265.1, s__Desulfovibrio porci, 95.0, 80.55, 0.571; GCA_910575755.1, s__Desulfovibrio sp910575755, 95.0, 80.14, 0.466; GCF_004801255.1, s__Desulfovibrio desulfuricans_C, 95.0, 79.9, 0.5…	92.97	11	N/A	N/A
DoreaspAGR2135_FD	d__Bacteria;p__Bacillota_A;c__Clostridia;o__Lachnospirales;f__Lachnospiraceae;g__Dorea;s__Dorea formicigenerans	GCA_025150245.1	95	d__Bacteria;p__Bacillota_A;c__Clostridia;o__Lachnospirales;f__Lachnospiraceae;g__Dorea;s__Dorea formicigenerans	97.05	0.73	GCA_025150245.1	95	d__Bacteria;p__Bacillota_A;c__Clostridia;o__Lachnospirales;f__Lachnospiraceae;g__Dorea;s__Dorea formicigenerans	97.05	0.73	d__Bacteria;p__Bacillota_A;c__Clostridia;o__Lachnospirales;f__Lachnospiraceae;g__Dorea;s__	taxonomic classification defined by topology and ANI	topological placement and ANI have congruent species assignments	GCA_934307335.1, s__Dorea sp934307335, 95.0, 85.43, 0.713	93.68	11	N/A	N/A
DorlonAGR2136_FD	d__Bacteria;p__Bacillota_A;c__Clostridia;o__Lachnospirales;f__Lachnospiraceae;g__Dorea_A;s__Dorea_A longicatena_B	GCF_024168045.1	95	d__Bacteria;p__Bacillota_A;c__Clostridia;o__Lachnospirales;f__Lachnospiraceae;g__Dorea_A;s__Dorea_A longicatena_B	97.17	0.771	GCF_024168045.1	95	d__Bacteria;p__Bacillota_A;c__Clostridia;o__Lachnospirales;f__Lachnospiraceae;g__Dorea_A;s__Dorea_A longicatena_B	97.17	0.771	d__Bacteria;p__Bacillota_A;c__Clostridia;o__Lachnospirales;f__Lachnospiraceae;g__Dorea_A;s__	taxonomic classification defined by topology and ANI	topological placement and ANI have congruent species assignments	GCA_900550865.1, s__Dorea_A sp900550865, 95.0, 90.63, 0.739; GCA_025150085.1, s__Dorea_A longicatena, 95.0, 90.04, 0.718; GCA_934295165.1, s__Dorea_A sp934295165, 95.0, 87.5, 0.648; GCA_934294775.1, s__Dorea_A sp934294775, 95.0, 85.33, 0.655; GCF_021531995.1, s__Dorea_A contorta_A, 95.0, 79.38, 0.291; GCA_016295505.1, s__Dorea_A sp016295505, 95.0, 78.87, 0.414; GCA_022769185.1, s__Dorea_A sp02276…	93.82	11	N/A	N/A
EntcasNLAEzlC414_FD	d__Bacteria;p__Bacillota;c__Bacilli;o__Lactobacillales;f__Enterococcaceae;g__Enterococcus_D;s__Enterococcus_D casseliflavus	GCF_001544095.1	95	d__Bacteria;p__Bacillota;c__Bacilli;o__Lactobacillales;f__Enterococcaceae;g__Enterococcus_D;s__Enterococcus_D casseliflavus	98.01	0.87	GCF_001544095.1	95	d__Bacteria;p__Bacillota;c__Bacilli;o__Lactobacillales;f__Enterococcaceae;g__Enterococcus_D;s__Enterococcus_D casseliflavus	98.01	0.87	d__Bacteria;p__Bacillota;c__Bacilli;o__Lactobacillales;f__Enterococcaceae;g__Enterococcus_D;s__	taxonomic classification defined by topology and ANI	topological placement and ANI have congruent species assignments	GCA_018982785.1, s__Enterococcus_D innesii, 95.0, 94.97, 0.835; GCF_002140915.1, s__Enterococcus_D sp002140915, 95.0, 80.41, 0.44; GCF_001297065.1, s__Enterococcus_D sp001297065, 95.0, 80.37, 0.443; GCF_001544275.1, s__Enterococcus_D gallinarum, 95.0, 79.87, 0.354; GCA_022711995.1, s__Enterococcus_D sp022711995, 95.0, 79.68, 0.378	95.63	11	N/A	N/A
EntcasNLAEzlG268_FD	d__Bacteria;p__Bacillota;c__Bacilli;o__Lactobacillales;f__Enterococcaceae;g__Enterococcus_D;s__Enterococcus_D casseliflavus	GCF_001544095.1	95	d__Bacteria;p__Bacillota;c__Bacilli;o__Lactobacillales;f__Enterococcaceae;g__Enterococcus_D;s__Enterococcus_D casseliflavus	98.08	0.847	GCF_001544095.1	95	d__Bacteria;p__Bacillota;c__Bacilli;o__Lactobacillales;f__Enterococcaceae;g__Enterococcus_D;s__Enterococcus_D casseliflavus	98.08	0.847	d__Bacteria;p__Bacillota;c__Bacilli;o__Lactobacillales;f__Enterococcaceae;g__Enterococcus_D;s__	taxonomic classification defined by topology and ANI	topological placement and ANI have congruent species assignments	GCA_018982785.1, s__Enterococcus_D innesii, 95.0, 94.94, 0.811; GCF_002140915.1, s__Enterococcus_D sp002140915, 95.0, 80.2, 0.446; GCF_001297065.1, s__Enterococcus_D sp001297065, 95.0, 80.16, 0.456; GCF_001544275.1, s__Enterococcus_D gallinarum, 95.0, 80.01, 0.339; GCA_022711995.1, s__Enterococcus_D sp022711995, 95.0, 79.95, 0.39	96.46	11	N/A	N/A
Entfae68A_FD	d__Bacteria;p__Bacillota;c__Bacilli;o__Lactobacillales;f__Enterococcaceae;g__Enterococcus;s__Enterococcus faecalis	GCF_000392875.1	95	d__Bacteria;p__Bacillota;c__Bacilli;o__Lactobacillales;f__Enterococcaceae;g__Enterococcus;s__Enterococcus faecalis	98.49	0.884	GCF_000392875.1	95	d__Bacteria;p__Bacillota;c__Bacilli;o__Lactobacillales;f__Enterococcaceae;g__Enterococcus;s__Enterococcus faecalis	98.49	0.884	d__Bacteria;p__Bacillota;c__Bacilli;o__Lactobacillales;f__Enterococcaceae;g__Enterococcus;s__	taxonomic classification defined by topology and ANI	topological placement and ANI have congruent species assignments	GCF_002140715.1, s__Enterococcus sp002140715, 95.0, 79.0, 0.23; GCF_002148425.1, s__Enterococcus sp002148425, 95.0, 78.95, 0.252; GCF_002141365.1, s__Enterococcus sp002141365, 95.0, 78.93, 0.246; GCF_002197645.1, s__Enterococcus wangshanyuanii, 95.0, 78.93, 0.211; GCF_001465345.1, s__Enterococcus rotai, 95.0, 78.91, 0.234; GCF_000407165.1, s__Enterococcus haemoperoxidus, 95.0, 78.85, 0.241; GCF_0…	88.44	11	N/A	N/A
EntfaeVTM1R91_FD	d__Bacteria;p__Bacillota;c__Bacilli;o__Lactobacillales;f__Enterococcaceae;g__Enterococcus;s__Enterococcus faecalis	GCF_000392875.1	95	d__Bacteria;p__Bacillota;c__Bacilli;o__Lactobacillales;f__Enterococcaceae;g__Enterococcus;s__Enterococcus faecalis	98.66	0.855	GCF_000392875.1	95	d__Bacteria;p__Bacillota;c__Bacilli;o__Lactobacillales;f__Enterococcaceae;g__Enterococcus;s__Enterococcus faecalis	98.66	0.855	d__Bacteria;p__Bacillota;c__Bacilli;o__Lactobacillales;f__Enterococcaceae;g__Enterococcus;s__	taxonomic classification defined by topology and ANI	topological placement and ANI have congruent species assignments	GCF_001465345.1, s__Enterococcus rotai, 95.0, 78.77, 0.22; GCF_002197645.1, s__Enterococcus wangshanyuanii, 95.0, 78.62, 0.22; GCF_002148425.1, s__Enterococcus sp002148425, 95.0, 78.61, 0.233; GCF_017377505.1, s__Enterococcus sp017377505, 95.0, 78.59, 0.239; GCF_002140715.1, s__Enterococcus sp002140715, 95.0, 78.53, 0.239; GCF_001730295.1, s__Enterococcus plantarum, 95.0, 78.5, 0.222; GCF_0004071…	95.93	11	N/A	N/A
EntgalSKF1_FD	d__Bacteria;p__Bacillota;c__Bacilli;o__Lactobacillales;f__Enterococcaceae;g__Enterococcus_D;s__Enterococcus_D gallinarum	GCF_001544275.1	95	d__Bacteria;p__Bacillota;c__Bacilli;o__Lactobacillales;f__Enterococcaceae;g__Enterococcus_D;s__Enterococcus_D gallinarum	97.43	0.811	GCF_001544275.1	95	d__Bacteria;p__Bacillota;c__Bacilli;o__Lactobacillales;f__Enterococcaceae;g__Enterococcus_D;s__Enterococcus_D gallinarum	97.43	0.811	d__Bacteria;p__Bacillota;c__Bacilli;o__Lactobacillales;f__Enterococcaceae;g__Enterococcus_D;s__	taxonomic classification defined by topology and ANI	topological placement and ANI have congruent species assignments	GCA_022711995.1, s__Enterococcus_D sp022711995, 95.0, 87.44, 0.756; GCF_001544095.1, s__Enterococcus_D casseliflavus, 95.0, 81.08, 0.384; GCA_018982785.1, s__Enterococcus_D innesii, 95.0, 80.65, 0.367; GCF_002140915.1, s__Enterococcus_D sp002140915, 95.0, 80.14, 0.337; GCF_001297065.1, s__Enterococcus_D sp001297065, 95.0, 79.5, 0.342	97.4	11	N/A	N/A
EntmunC2_FD	d__Bacteria;p__Bacillota;c__Bacilli;o__Lactobacillales;f__Enterococcaceae;g__Enterococcus_B;s__Enterococcus_B mundtii	GCF_002813755.1	96.3614	d__Bacteria;p__Bacillota;c__Bacilli;o__Lactobacillales;f__Enterococcaceae;g__Enterococcus_B;s__Enterococcus_B mundtii	98.61	0.938	GCF_002813755.1	96.3614	d__Bacteria;p__Bacillota;c__Bacilli;o__Lactobacillales;f__Enterococcaceae;g__Enterococcus_B;s__Enterococcus_B mundtii	98.61	0.938	d__Bacteria;p__Bacillota;c__Bacilli;o__Lactobacillales;f__Enterococcaceae;g__Enterococcus_B;s__	taxonomic classification defined by topology and ANI	topological placement and ANI have congruent species assignments	GCF_013394305.1, s__Enterococcus_B pernyi, 96.3614, 96.24, 0.864; GCF_003957375.1, s__Enterococcus_B mundtii_C, 96.247, 95.18, 0.893; GCF_002947535.1, s__Enterococcus_B mundtii_B, 95.0, 94.46, 0.861; GCF_017316305.1, s__Enterococcus_B sp017316305, 95.0, 87.58, 0.807; GCF_002140175.1, s__Enterococcus_B sp002140175, 95.0, 80.64, 0.428; GCF_001544215.1, s__Enterococcus_B durans, 95.0, 80.24, 0.367; …	96.56	11	N/A	N/A
EntspKPPR6_FD	d__Bacteria;p__Bacillota;c__Bacilli;o__Lactobacillales;f__Enterococcaceae;g__Enterococcus_A;s__Enterococcus_A malodoratus	GCF_000407185.1	95	d__Bacteria;p__Bacillota;c__Bacilli;o__Lactobacillales;f__Enterococcaceae;g__Enterococcus_A;s__Enterococcus_A malodoratus	98.4	0.891	GCF_000407185.1	95	d__Bacteria;p__Bacillota;c__Bacilli;o__Lactobacillales;f__Enterococcaceae;g__Enterococcus_A;s__Enterococcus_A malodoratus	98.4	0.891	d__Bacteria;p__Bacillota;c__Bacilli;o__Lactobacillales;f__Enterococcaceae;g__Enterococcus_A;s__	taxonomic classification defined by topology and ANI	topological placement and ANI have congruent species assignments	GCF_005405485.1, s__Enterococcus_A hulanensis, 95.0, 82.24, 0.623; GCF_000406965.1, s__Enterococcus_A avium, 95.0, 81.79, 0.556; GCF_017315985.1, s__Enterococcus_A sp017315985, 95.0, 81.78, 0.556; GCF_001886185.1, s__Enterococcus_A raffinosus, 95.0, 81.67, 0.582; GCF_018917525.1, s__Enterococcus_A raffinosus_A, 95.0, 81.66, 0.557; GCF_000407545.1, s__Enterococcus_A gilvus, 95.0, 81.63, 0.485; GCF…	97.6	11	N/A	N/A
EntspKPR6_FD	d__Bacteria;p__Pseudomonadota;c__Gammaproteobacteria;o__Enterobacterales;f__Enterobacteriaceae;g__Enterobacter_D;s__Enterobacter_D sp900116015	GCF_900116015.1	95	d__Bacteria;p__Pseudomonadota;c__Gammaproteobacteria;o__Enterobacterales;f__Enterobacteriaceae;g__Enterobacter_D;s__Enterobacter_D sp900116015	100	1	GCF_900116015.1	95	d__Bacteria;p__Pseudomonadota;c__Gammaproteobacteria;o__Enterobacterales;f__Enterobacteriaceae;g__Enterobacter_D;s__Enterobacter_D sp900116015	100	1	d__Bacteria;p__Pseudomonadota;c__Gammaproteobacteria;o__Enterobacterales;f__Enterobacteriaceae;g__Enterobacter_D;s__	taxonomic classification defined by topology and ANI	topological placement and ANI have congruent species assignments	GCF_001888805.2, s__Enterobacter_D sp001888805, 95.0, 84.69, 0.747; GCF_019218745.1, s__Enterobacter_D sp019218745, 95.0, 84.35, 0.752; GCA_018323985.1, s__Enterobacter_D kobei_A, 95.0, 84.23, 0.755	97.64	11	N/A	N/A
ErybacNK3D112_FD	d__Bacteria;p__Bacillota;c__Bacilli;o__Erysipelotrichales;f__Erysipelotrichaceae;g__Bulleidia;s__Bulleidia sp000701725	GCA_000701725.1	95	d__Bacteria;p__Bacillota;c__Bacilli;o__Erysipelotrichales;f__Erysipelotrichaceae;g__Bulleidia;s__Bulleidia sp000701725	100	0.995	GCA_000701725.1	95	d__Bacteria;p__Bacillota;c__Bacilli;o__Erysipelotrichales;f__Erysipelotrichaceae;g__Bulleidia;s__Bulleidia sp000701725	100	0.995	d__Bacteria;p__Bacillota;c__Bacilli;o__Erysipelotrichales;f__Erysipelotrichaceae;g__Bulleidia;s__	taxonomic classification defined by topology and ANI	topological placement and ANI have congruent species assignments	GCA_902761625.1, s__Bulleidia sp902761625, 95.0, 91.63, 0.782; GCA_902775735.1, s__Bulleidia sp902775735, 95.0, 80.8, 0.547; GCF_016812035.1, s__Bulleidia sp016812035, 95.0, 78.92, 0.023; GCA_902786245.1, s__Bulleidia sp902786245, 95.0, 78.74, 0.292; GCA_017510405.1, s__Bulleidia sp017510405, 95.0, 78.7, 0.187; GCA_902778375.1, s__Bulleidia sp902778375, 95.0, 78.69, 0.293; GCA_902793635.1, s__Bul…	93.66	11	N/A	N/A
EsccolPA3_FD	d__Bacteria;p__Pseudomonadota;c__Gammaproteobacteria;o__Enterobacterales;f__Enterobacteriaceae;g__Escherichia;s__Escherichia coli	GCF_003697165.2	95	d__Bacteria;p__Pseudomonadota;c__Gammaproteobacteria;o__Enterobacterales;f__Enterobacteriaceae;g__Escherichia;s__Escherichia coli	96.9	0.859	GCF_003697165.2	95	d__Bacteria;p__Pseudomonadota;c__Gammaproteobacteria;o__Enterobacterales;f__Enterobacteriaceae;g__Escherichia;s__Escherichia coli	96.9	0.859	d__Bacteria;p__Pseudomonadota;c__Gammaproteobacteria;o__Enterobacterales;f__Enterobacteriaceae;g__Escherichia;s__	taxonomic classification defined by topology and ANI	topological placement and ANI have congruent species assignments	GCF_002965065.1, s__Escherichia sp002965065, 95.0, 94.5, 0.776; GCF_004211955.1, s__Escherichia sp004211955, 95.0, 93.01, 0.795; GCA_021307345.1, s__Escherichia ruysiae, 95.0, 92.93, 0.834; GCF_005843885.1, s__Escherichia sp005843885, 95.0, 92.75, 0.81; GCF_011881725.1, s__Escherichia coli_E, 95.0, 92.34, 0.865; GCF_014836715.1, s__Escherichia whittamii, 95.0, 91.75, 0.831; GCF_000026225.1, s__Es…	98.39	11	N/A	N/A
EubcalNLAEzlG225_FD	d__Bacteria;p__Bacillota_A;c__Clostridia;o__Eubacteriales;f__Eubacteriaceae;g__Eubacterium;s__Eubacterium callanderi	GCF_900142645.1	95	d__Bacteria;p__Bacillota_A;c__Clostridia;o__Eubacteriales;f__Eubacteriaceae;g__Eubacterium;s__Eubacterium callanderi	98.22	0.9	GCF_900142645.1	95	d__Bacteria;p__Bacillota_A;c__Clostridia;o__Eubacteriales;f__Eubacteriaceae;g__Eubacterium;s__Eubacterium callanderi	98.22	0.9	d__Bacteria;p__Bacillota_A;c__Clostridia;o__Eubacteriales;f__Eubacteriaceae;g__Eubacterium;s__	taxonomic classification defined by topology and ANI	topological placement and ANI have congruent species assignments	GCF_000807675.2, s__Eubacterium limosum, 95.0, 94.02, 0.823; GCF_002441855.2, s__Eubacterium maltosivorans, 95.0, 89.92, 0.763; GCF_015547515.1, s__Eubacterium sp015547515, 95.0, 86.7, 0.742	93.55	11	N/A	N/A
EubcelLD2006_FD	d__Bacteria;p__Bacillota_A;c__Clostridia;o__Lachnospirales;f__Lachnospiraceae;g__Bilifractor;s__Bilifractor cellulosolvens	GCF_000621585.1	95	d__Bacteria;p__Bacillota_A;c__Clostridia;o__Lachnospirales;f__Lachnospiraceae;g__Bilifractor;s__Bilifractor cellulosolvens	100	0.995	GCF_000621585.1	95	d__Bacteria;p__Bacillota_A;c__Clostridia;o__Lachnospirales;f__Lachnospiraceae;g__Bilifractor;s__Bilifractor cellulosolvens	100	0.995	d__Bacteria;p__Bacillota_A;c__Clostridia;o__Lachnospirales;f__Lachnospiraceae;g__Bilifractor;s__	taxonomic classification defined by topology and ANI	topological placement and ANI have congruent species assignments	GCA_024684035.1, s__Bilifractor sp024684035, 95.0, 87.32, 0.732; GCA_900314295.1, s__Bilifractor sp900314295, 95.0, 77.79, 0.146; GCA_002394235.1, s__Bilifractor sp002394235, 95.0, 77.61, 0.152; GCA_903789595.1, s__Bilifractor sp903789595, 95.0, 77.57, 0.142; GCA_020844525.1, s__Bilifractor sp020844525, 95.0, 77.55, 0.101; GCA_902756775.1, s__Bilifractor sp900317175, 95.0, 77.36, 0.105; GCF_00969…	94.56	11	N/A	N/A
EuboxiDSM3217_FD	d__Bacteria;p__Bacillota_A;c__Clostridia;o__Lachnospirales;f__Lachnospiraceae;g__Eubacterium_C;s__Eubacterium_C oxidoreducens	GCF_900104415.1	95	d__Bacteria;p__Bacillota_A;c__Clostridia;o__Lachnospirales;f__Lachnospiraceae;g__Eubacterium_C;s__Eubacterium_C oxidoreducens	100	0.996	GCF_900104415.1	95	d__Bacteria;p__Bacillota_A;c__Clostridia;o__Lachnospirales;f__Lachnospiraceae;g__Eubacterium_C;s__Eubacterium_C oxidoreducens	100	0.996	d__Bacteria;p__Bacillota_A;c__Clostridia;o__Lachnospirales;f__Lachnospiraceae;g__Eubacterium_C;s__	taxonomic classification defined by topology and ANI	topological placement and ANI have congruent species assignments	GCA_024690665.1, s__Eubacterium_C sp024690665, 95.0, 83.22, 0.594; GCA_905236295.1, s__Eubacterium_C sp905236295, 95.0, 76.65, 0.059; GCA_905236225.1, s__Eubacterium_C sp905236225, 95.0, 76.65, 0.123	94.64	11	N/A	N/A
EubpyrKHPC4_FD	d__Bacteria;p__Bacillota_A;c__Clostridia;o__Peptostreptococcales;f__Anaerovoracaceae;g__Eubacterium_T;s__Eubacterium_T pyruvativorans	GCF_900102225.1	95	d__Bacteria;p__Bacillota_A;c__Clostridia;o__Peptostreptococcales;f__Anaerovoracaceae;g__Eubacterium_T;s__Eubacterium_T pyruvativorans	98.14	0.909	GCF_900102225.1	95	d__Bacteria;p__Bacillota_A;c__Clostridia;o__Peptostreptococcales;f__Anaerovoracaceae;g__Eubacterium_T;s__Eubacterium_T pyruvativorans	98.14	0.909	d__Bacteria;p__Bacillota_A;c__Clostridia;o__Peptostreptococcales;f__Anaerovoracaceae;g__Eubacterium_T;s__	taxonomic classification defined by topology and ANI	topological placement and ANI have congruent species assignments	GCA_900766045.1, s__Eubacterium_T sp900766045, 95.0, 78.63, 0.153; GCA_905214225.1, s__Eubacterium_T sp905214225, 95.0, 77.56, 0.165; GCA_004555725.1, s__Eubacterium_T saphenum_A, 95.0, 77.55, 0.16; GCA_903789635.1, s__Eubacterium_T sp903789635, 95.0, 77.26, 0.148; GCA_902784035.1, s__Eubacterium_T sp902784035, 95.0, 77.04, 0.156; GCA_900318155.1, s__Eubacterium_T sp900318155, 95.0, 76.41, 0.053;…	95.81	11	N/A	N/A
Eubpyri6_FD	d__Bacteria;p__Bacillota_A;c__Clostridia;o__Peptostreptococcales;f__Anaerovoracaceae;g__Eubacterium_T;s__Eubacterium_T pyruvativorans	GCF_900102225.1	95	d__Bacteria;p__Bacillota_A;c__Clostridia;o__Peptostreptococcales;f__Anaerovoracaceae;g__Eubacterium_T;s__Eubacterium_T pyruvativorans	100	0.993	GCF_900102225.1	95	d__Bacteria;p__Bacillota_A;c__Clostridia;o__Peptostreptococcales;f__Anaerovoracaceae;g__Eubacterium_T;s__Eubacterium_T pyruvativorans	100	0.993	d__Bacteria;p__Bacillota_A;c__Clostridia;o__Peptostreptococcales;f__Anaerovoracaceae;g__Eubacterium_T;s__	taxonomic classification defined by topology and ANI	topological placement and ANI have congruent species assignments	GCA_900766045.1, s__Eubacterium_T sp900766045, 95.0, 78.67, 0.158; GCA_903789635.1, s__Eubacterium_T sp903789635, 95.0, 77.32, 0.147; GCA_004555725.1, s__Eubacterium_T saphenum_A, 95.0, 77.3, 0.153; GCA_905214225.1, s__Eubacterium_T sp905214225, 95.0, 77.07, 0.173; GCA_902784035.1, s__Eubacterium_T sp902784035, 95.0, 76.95, 0.165; GCA_900318155.1, s__Eubacterium_T sp900318155, 95.0, 76.42, 0.053;…	95.81	11	N/A	N/A
EubpyruKHGC13_FD	d__Bacteria;p__Bacillota_A;c__Clostridia;o__Peptostreptococcales;f__Anaerovoracaceae;g__Eubacterium_T;s__Eubacterium_T pyruvativorans	GCF_900102225.1	95	d__Bacteria;p__Bacillota_A;c__Clostridia;o__Peptostreptococcales;f__Anaerovoracaceae;g__Eubacterium_T;s__Eubacterium_T pyruvativorans	98.23	0.903	GCF_900102225.1	95	d__Bacteria;p__Bacillota_A;c__Clostridia;o__Peptostreptococcales;f__Anaerovoracaceae;g__Eubacterium_T;s__Eubacterium_T pyruvativorans	98.23	0.903	d__Bacteria;p__Bacillota_A;c__Clostridia;o__Peptostreptococcales;f__Anaerovoracaceae;g__Eubacterium_T;s__	taxonomic classification defined by topology and ANI	topological placement and ANI have congruent species assignments	GCA_900766045.1, s__Eubacterium_T sp900766045, 95.0, 78.67, 0.159; GCA_905214225.1, s__Eubacterium_T sp905214225, 95.0, 77.84, 0.162; GCA_004555725.1, s__Eubacterium_T saphenum_A, 95.0, 77.53, 0.162; GCA_903789635.1, s__Eubacterium_T sp903789635, 95.0, 77.28, 0.145; GCA_902784035.1, s__Eubacterium_T sp902784035, 95.0, 77.04, 0.158; GCA_900318155.1, s__Eubacterium_T sp900318155, 95.0, 76.8, 0.055;…	95.81	11	N/A	N/A
Eubrum2388_FD	d__Bacteria;p__Bacillota_A;c__Clostridia;o__Lachnospirales;f__Lachnospiraceae;g__Eubacterium_Q;s__Eubacterium_Q ruminantium	GCF_900167085.1	95	d__Bacteria;p__Bacillota_A;c__Clostridia;o__Lachnospirales;f__Lachnospiraceae;g__Eubacterium_Q;s__Eubacterium_Q ruminantium	99.99	0.992	GCF_900167085.1	95	d__Bacteria;p__Bacillota_A;c__Clostridia;o__Lachnospirales;f__Lachnospiraceae;g__Eubacterium_Q;s__Eubacterium_Q ruminantium	99.99	0.992	d__Bacteria;p__Bacillota_A;c__Clostridia;o__Lachnospirales;f__Lachnospiraceae;g__Eubacterium_Q;s__	taxonomic classification defined by topology and ANI	topological placement and ANI have congruent species assignments	GCA_900108205.1, s__Eubacterium_Q ruminantium_A, 95.0, 80.52, 0.356; GCA_902774725.1, s__Eubacterium_Q sp902774725, 95.0, 80.07, 0.155; GCA_000687975.1, s__Eubacterium_Q sp000687975, 95.0, 79.74, 0.16; GCA_017430325.1, s__Eubacterium_Q sp017430325, 95.0, 79.62, 0.286; GCA_000702245.1, s__Eubacterium_Q sp000702245, 95.0, 79.61, 0.27; GCA_000687655.1, s__Eubacterium_Q sp000687655, 95.0, 79.21, 0.14…	92.93	11	N/A	N/A
EubrumFB3002_FD	d__Bacteria;p__Bacillota_A;c__Clostridia;o__Lachnospirales;f__Lachnospiraceae;g__Eubacterium_Q;s__Eubacterium_Q ruminantium_A	GCA_900108205.1	95	d__Bacteria;p__Bacillota_A;c__Clostridia;o__Lachnospirales;f__Lachnospiraceae;g__Eubacterium_Q;s__Eubacterium_Q ruminantium_A	100	0.997	GCA_900108205.1	95	d__Bacteria;p__Bacillota_A;c__Clostridia;o__Lachnospirales;f__Lachnospiraceae;g__Eubacterium_Q;s__Eubacterium_Q ruminantium_A	100	0.997	d__Bacteria;p__Bacillota_A;c__Clostridia;o__Lachnospirales;f__Lachnospiraceae;g__Eubacterium_Q;s__	taxonomic classification defined by topology and ANI	topological placement and ANI have congruent species assignments	GCA_900321215.1, s__Eubacterium_Q sp900321215, 95.0, 80.64, 0.607; GCA_000702245.1, s__Eubacterium_Q sp000702245, 95.0, 80.62, 0.378; GCF_900167085.1, s__Eubacterium_Q ruminantium, 95.0, 80.47, 0.353; GCA_017430325.1, s__Eubacterium_Q sp017430325, 95.0, 80.13, 0.369; GCA_003520105.1, s__Eubacterium_Q sp003520105, 95.0, 79.47, 0.412; GCA_900199595.1, s__Eubacterium_Q sp900199595, 95.0, 79.18, 0.13…	93.84	11	N/A	N/A
EubrumHUN269_FD	d__Bacteria;p__Bacillota_A;c__Clostridia;o__Lachnospirales;f__Lachnospiraceae;g__Eubacterium_Q;s__Eubacterium_Q ruminantium	GCF_900167085.1	95	d__Bacteria;p__Bacillota_A;c__Clostridia;o__Lachnospirales;f__Lachnospiraceae;g__Eubacterium_Q;s__Eubacterium_Q ruminantium	99.99	0.991	GCF_900167085.1	95	d__Bacteria;p__Bacillota_A;c__Clostridia;o__Lachnospirales;f__Lachnospiraceae;g__Eubacterium_Q;s__Eubacterium_Q ruminantium	99.99	0.991	d__Bacteria;p__Bacillota_A;c__Clostridia;o__Lachnospirales;f__Lachnospiraceae;g__Eubacterium_Q;s__	taxonomic classification defined by topology and ANI	topological placement and ANI have congruent species assignments	GCA_900108205.1, s__Eubacterium_Q ruminantium_A, 95.0, 80.45, 0.355; GCA_902774725.1, s__Eubacterium_Q sp902774725, 95.0, 80.35, 0.148; GCA_000687975.1, s__Eubacterium_Q sp000687975, 95.0, 79.77, 0.157; GCA_017430325.1, s__Eubacterium_Q sp017430325, 95.0, 79.56, 0.292; GCA_000702245.1, s__Eubacterium_Q sp000702245, 95.0, 79.56, 0.27; GCA_017480495.1, s__Eubacterium_Q sp017480495, 95.0, 79.39, 0.1…	92.93	11	N/A	N/A
EubspAB3007_FD	d__Bacteria;p__Bacillota_A;c__Clostridia;o__Peptostreptococcales;f__Anaerovoracaceae;g__Hornefia;s__Hornefia sp000688015	GCF_000688015.1	95	d__Bacteria;p__Bacillota_A;c__Clostridia;o__Peptostreptococcales;f__Anaerovoracaceae;g__Hornefia;s__Hornefia sp000688015	100	1	GCF_000688015.1	95	d__Bacteria;p__Bacillota_A;c__Clostridia;o__Peptostreptococcales;f__Anaerovoracaceae;g__Hornefia;s__Hornefia sp000688015	100	1	d__Bacteria;p__Bacillota_A;c__Clostridia;o__Peptostreptococcales;f__Anaerovoracaceae;g__Hornefia;s__	taxonomic classification defined by topology and ANI	topological placement and ANI have congruent species assignments	GCA_003433295.1, s__Hornefia minuta, 95.0, 79.19, 0.055; GCF_001940235.1, s__Hornefia porci, 95.0, 78.71, 0.169; GCA_017425345.1, s__Hornefia sp017425345, 95.0, 78.55, 0.198; GCA_000510425.1, s__Hornefia nodata, 95.0, 77.93, 0.048; GCF_009695915.1, s__Hornefia butyriciproducens, 95.0, 77.7, 0.16; GCA_900315125.1, s__Hornefia sp900315125, 95.0, 77.58, 0.153	95.79	11	N/A	N/A
FibsucHM2_FD	d__Bacteria;p__Fibrobacterota;c__Fibrobacteria;o__Fibrobacterales;f__Fibrobacteraceae;g__Fibrobacter;s__Fibrobacter elongatus	GCF_002210425.1	95	d__Bacteria;p__Fibrobacterota;c__Fibrobacteria;o__Fibrobacterales;f__Fibrobacteraceae;g__Fibrobacter;s__Fibrobacter elongatus	97.19	0.89	GCF_002210425.1	95	d__Bacteria;p__Fibrobacterota;c__Fibrobacteria;o__Fibrobacterales;f__Fibrobacteraceae;g__Fibrobacter;s__Fibrobacter elongatus	97.19	0.89	d__Bacteria;p__Fibrobacterota;c__Fibrobacteria;o__Fibrobacterales;f__Fibrobacteraceae;g__Fibrobacter;s__	taxonomic classification defined by topology and ANI	topological placement and ANI have congruent species assignments	GCF_000146505.1, s__Fibrobacter succinogenes, 95.0, 93.48, 0.851; GCF_900177805.1, s__Fibrobacter sp900177805, 95.0, 91.97, 0.818; GCF_900215325.1, s__Fibrobacter sp900215325, 95.0, 91.71, 0.809; GCA_002394865.1, s__Fibrobacter sp002394865, 95.0, 91.5, 0.804; GCA_902791475.1, s__Fibrobacter succinogenes_J, 95.0, 91.32, 0.78; GCF_002210345.1, s__Fibrobacter sp002210345, 95.0, 89.47, 0.769; GCF_900…	90.82	11	N/A	N/A
FusnecHUN048_FD	d__Bacteria;p__Fusobacteriota;c__Fusobacteriia;o__Fusobacteriales;f__Fusobacteriaceae;g__Fusobacterium_C;s__Fusobacterium_C necrophorum	GCF_004006635.1	95	d__Bacteria;p__Fusobacteriota;c__Fusobacteriia;o__Fusobacteriales;f__Fusobacteriaceae;g__Fusobacterium_C;s__Fusobacterium_C necrophorum	97.14	0.882	GCF_004006635.1	95	d__Bacteria;p__Fusobacteriota;c__Fusobacteriia;o__Fusobacteriales;f__Fusobacteriaceae;g__Fusobacterium_C;s__Fusobacterium_C necrophorum	97.14	0.882	d__Bacteria;p__Fusobacteriota;c__Fusobacteriia;o__Fusobacteriales;f__Fusobacteriaceae;g__Fusobacterium_C;s__	taxonomic classification defined by topology and ANI	topological placement and ANI have congruent species assignments	GCF_003019695.1, s__Fusobacterium_C gonidiaformans, 95.0, 82.45, 0.741	93.53	11	N/A	N/A
KanvitDSM20405_FD	d__Bacteria;p__Bacillota;c__Bacilli;o__Erysipelotrichales;f__Coprobacillaceae;g__Kandleria;s__Kandleria vitulina	GCF_000702065.1	95	d__Bacteria;p__Bacillota;c__Bacilli;o__Erysipelotrichales;f__Coprobacillaceae;g__Kandleria;s__Kandleria vitulina	100	0.994	GCF_000702065.1	95	d__Bacteria;p__Bacillota;c__Bacilli;o__Erysipelotrichales;f__Coprobacillaceae;g__Kandleria;s__Kandleria vitulina	100	0.994	d__Bacteria;p__Bacillota;c__Bacilli;o__Erysipelotrichales;f__Coprobacillaceae;g__;s__	taxonomic classification defined by topology and ANI	topological placement and ANI have congruent species assignments	N/A	94.36	11	N/A	N/A
KanvitKH4T7_FD	d__Bacteria;p__Bacillota;c__Bacilli;o__Erysipelotrichales;f__Coprobacillaceae;g__Kandleria;s__Kandleria vitulina	GCF_000702065.1	95	d__Bacteria;p__Bacillota;c__Bacilli;o__Erysipelotrichales;f__Coprobacillaceae;g__Kandleria;s__Kandleria vitulina	98.69	0.88	GCF_000702065.1	95	d__Bacteria;p__Bacillota;c__Bacilli;o__Erysipelotrichales;f__Coprobacillaceae;g__Kandleria;s__Kandleria vitulina	98.69	0.88	d__Bacteria;p__Bacillota;c__Bacilli;o__Erysipelotrichales;f__Coprobacillaceae;g__;s__	taxonomic classification defined by topology and ANI	topological placement and ANI have congruent species assignments	N/A	94.44	11	N/A	N/A
KanvitMC3001_FD	d__Bacteria;p__Bacillota;c__Bacilli;o__Erysipelotrichales;f__Coprobacillaceae;g__Kandleria;s__Kandleria vitulina	GCF_000702065.1	95	d__Bacteria;p__Bacillota;c__Bacilli;o__Erysipelotrichales;f__Coprobacillaceae;g__Kandleria;s__Kandleria vitulina	98.72	0.887	GCF_000702065.1	95	d__Bacteria;p__Bacillota;c__Bacilli;o__Erysipelotrichales;f__Coprobacillaceae;g__Kandleria;s__Kandleria vitulina	98.72	0.887	d__Bacteria;p__Bacillota;c__Bacilli;o__Erysipelotrichales;f__Coprobacillaceae;g__;s__	taxonomic classification defined by topology and ANI	topological placement and ANI have congruent species assignments	N/A	94.42	11	N/A	N/A
KanvitS3b_FD	d__Bacteria;p__Bacillota;c__Bacilli;o__Erysipelotrichales;f__Coprobacillaceae;g__Kandleria;s__Kandleria vitulina	GCF_000702065.1	95	d__Bacteria;p__Bacillota;c__Bacilli;o__Erysipelotrichales;f__Coprobacillaceae;g__Kandleria;s__Kandleria vitulina	98.26	0.883	GCF_000702065.1	95	d__Bacteria;p__Bacillota;c__Bacilli;o__Erysipelotrichales;f__Coprobacillaceae;g__Kandleria;s__Kandleria vitulina	98.26	0.883	d__Bacteria;p__Bacillota;c__Bacilli;o__Erysipelotrichales;f__Coprobacillaceae;g__;s__	taxonomic classification defined by topology and ANI	topological placement and ANI have congruent species assignments	N/A	94.46	11	N/A	N/A
KanvitWCC7_FD	d__Bacteria;p__Bacillota;c__Bacilli;o__Erysipelotrichales;f__Coprobacillaceae;g__Kandleria;s__Kandleria vitulina	GCF_000702065.1	95	d__Bacteria;p__Bacillota;c__Bacilli;o__Erysipelotrichales;f__Coprobacillaceae;g__Kandleria;s__Kandleria vitulina	98.67	0.885	GCF_000702065.1	95	d__Bacteria;p__Bacillota;c__Bacilli;o__Erysipelotrichales;f__Coprobacillaceae;g__Kandleria;s__Kandleria vitulina	98.67	0.885	d__Bacteria;p__Bacillota;c__Bacilli;o__Erysipelotrichales;f__Coprobacillaceae;g__;s__	taxonomic classification defined by topology and ANI	topological placement and ANI have congruent species assignments	N/A	94.42	11	N/A	N/A
KanvitWCE2011_FD	d__Bacteria;p__Bacillota;c__Bacilli;o__Erysipelotrichales;f__Coprobacillaceae;g__Kandleria;s__Kandleria vitulina	GCF_000702065.1	95	d__Bacteria;p__Bacillota;c__Bacilli;o__Erysipelotrichales;f__Coprobacillaceae;g__Kandleria;s__Kandleria vitulina	98.65	0.889	GCF_000702065.1	95	d__Bacteria;p__Bacillota;c__Bacilli;o__Erysipelotrichales;f__Coprobacillaceae;g__Kandleria;s__Kandleria vitulina	98.65	0.889	d__Bacteria;p__Bacillota;c__Bacilli;o__Erysipelotrichales;f__Coprobacillaceae;g__;s__	taxonomic classification defined by topology and ANI	topological placement and ANI have congruent species assignments	N/A	94.4	11	N/A	N/A
LacbacA10_FD	d__Bacteria;p__Bacillota_A;c__Clostridia;o__Lachnospirales;f__Lachnospiraceae;g__FD2005;s__FD2005 sp000702525	GCA_000702525.1	95	d__Bacteria;p__Bacillota_A;c__Clostridia;o__Lachnospirales;f__Lachnospiraceae;g__FD2005;s__FD2005 sp000702525	97.9	0.887	GCA_000702525.1	95	d__Bacteria;p__Bacillota_A;c__Clostridia;o__Lachnospirales;f__Lachnospiraceae;g__FD2005;s__FD2005 sp000702525	97.9	0.887	d__Bacteria;p__Bacillota_A;c__Clostridia;o__Lachnospirales;f__Lachnospiraceae;g__FD2005;s__	taxonomic classification defined by topology and ANI	topological placement and ANI have congruent species assignments	GCA_017392525.1, s__FD2005 sp017392525, 95.0, 83.57, 0.739; GCA_024688505.1, s__FD2005 sp024688505, 95.0, 77.24, 0.033; GCA_017418645.1, s__FD2005 sp017418645, 95.0, 76.67, 0.042	92.93	11	N/A	N/A
LacbacAB2028_FD	d__Bacteria;p__Bacillota_A;c__Clostridia;o__Lachnospirales;f__Lachnospiraceae;g__NK4A136;s__NK4A136 sp000621425	GCA_000621425.1	95	d__Bacteria;p__Bacillota_A;c__Clostridia;o__Lachnospirales;f__Lachnospiraceae;g__NK4A136;s__NK4A136 sp000621425	100	1	GCA_000621425.1	95	d__Bacteria;p__Bacillota_A;c__Clostridia;o__Lachnospirales;f__Lachnospiraceae;g__NK4A136;s__NK4A136 sp000621425	100	1	d__Bacteria;p__Bacillota_A;c__Clostridia;o__Lachnospirales;f__Lachnospiraceae;g__NK4A136;s__	taxonomic classification defined by topology and ANI	topological placement and ANI have congruent species assignments	GCA_017635395.1, s__NK4A136 sp017635395, 95.0, 90.73, 0.883; GCA_024689605.1, s__NK4A136 sp024689605, 95.0, 84.59, 0.772; GCA_002393955.1, s__NK4A136 sp002393955, 95.0, 83.9, 0.656; GCA_900102065.1, s__NK4A136 sp900102065, 95.0, 78.45, 0.161; GCA_000687675.1, s__NK4A136 sp000687675, 95.0, 78.26, 0.059; GCA_000421045.1, s__NK4A136 sp000421045, 95.0, 78.22, 0.145; GCA_024697065.1, s__NK4A136 sp0246…	92.73	11	N/A	N/A
LacbacAC2012_FD	d__Bacteria;p__Bacillota_A;c__Clostridia;o__Lachnospirales;f__Lachnospiraceae;g__FD2005;s__FD2005 sp000702525	GCA_000702525.1	95	d__Bacteria;p__Bacillota_A;c__Clostridia;o__Lachnospirales;f__Lachnospiraceae;g__FD2005;s__FD2005 sp000702525	100	1	GCA_000702525.1	95	d__Bacteria;p__Bacillota_A;c__Clostridia;o__Lachnospirales;f__Lachnospiraceae;g__FD2005;s__FD2005 sp000702525	100	1	d__Bacteria;p__Bacillota_A;c__Clostridia;o__Lachnospirales;f__Lachnospiraceae;g__FD2005;s__	taxonomic classification defined by topology and ANI	topological placement and ANI have congruent species assignments	GCA_017392525.1, s__FD2005 sp017392525, 95.0, 83.34, 0.737; GCA_024688505.1, s__FD2005 sp024688505, 95.0, 77.11, 0.035; GCA_017418645.1, s__FD2005 sp017418645, 95.0, 76.65, 0.039	92.93	11	N/A	N/A
LacbacAC2014_FD	d__Bacteria;p__Bacillota_A;c__Clostridia;o__Lachnospirales;f__Lachnospiraceae;g__Agathobacter;s__Agathobacter ruminis	GCF_002735305.1	95	d__Bacteria;p__Bacillota_A;c__Clostridia;o__Lachnospirales;f__Lachnospiraceae;g__Agathobacter;s__Agathobacter ruminis	97.94	0.87	GCF_002735305.1	95	d__Bacteria;p__Bacillota_A;c__Clostridia;o__Lachnospirales;f__Lachnospiraceae;g__Agathobacter;s__Agathobacter ruminis	97.94	0.87	d__Bacteria;p__Bacillota_A;c__Clostridia;o__Lachnospirales;f__Lachnospiraceae;g__Agathobacter;s__	taxonomic classification defined by topology and ANI	topological placement and ANI have congruent species assignments	GCA_015057085.1, s__Agathobacter sp015057085, 95.0, 82.16, 0.463; GCA_000020605.1, s__Agathobacter rectalis, 95.0, 78.5, 0.09; GCA_900317585.1, s__Agathobacter sp900317585, 95.0, 78.31, 0.087; GCA_934307695.1, s__Agathobacter sp934307695, 95.0, 78.18, 0.106; GCA_934365945.1, s__Agathobacter sp934365945, 95.0, 78.07, 0.083; GCA_002474415.1, s__Agathobacter sp002474415, 95.0, 78.04, 0.109; GCA_0227…	91.4	11	N/A	N/A
LacbacAC2028_FD	d__Bacteria;p__Bacillota_A;c__Clostridia;o__Lachnospirales;f__Lachnospiraceae;g__AC2028;s__AC2028 sp000702685	GCA_000702685.1	95	d__Bacteria;p__Bacillota_A;c__Clostridia;o__Lachnospirales;f__Lachnospiraceae;g__AC2028;s__AC2028 sp000702685	100	0.997	GCA_000702685.1	95	d__Bacteria;p__Bacillota_A;c__Clostridia;o__Lachnospirales;f__Lachnospiraceae;g__AC2028;s__AC2028 sp000702685	100	0.997	d__Bacteria;p__Bacillota_A;c__Clostridia;o__Lachnospirales;f__Lachnospiraceae;g__AC2028;s__	taxonomic classification defined by topology and ANI	topological placement and ANI have congruent species assignments	GCA_016285265.1, s__AC2028 sp016285265, 95.0, 86.43, 0.77; GCA_017964745.1, s__AC2028 sp017964745, 95.0, 85.9, 0.866; GCA_017524035.1, s__AC2028 sp017524035, 95.0, 85.41, 0.849; GCA_017617005.1, s__AC2028 sp017617005, 95.0, 85.31, 0.832; GCA_024691045.1, s__AC2028 sp024691045, 95.0, 85.03, 0.834; GCA_000702085.1, s__AC2028 sp000702085, 95.0, 81.24, 0.483; GCA_902794095.1, s__AC2028 sp902794095, 9…	91.88	11	N/A	N/A
LacbacAC2029_FD	d__Bacteria;p__Bacillota_A;c__Clostridia;o__Lachnospirales;f__Lachnospiraceae;g__Eubacterium_Q;s__Eubacterium_Q sp000703065	GCA_000703065.1	95	d__Bacteria;p__Bacillota_A;c__Clostridia;o__Lachnospirales;f__Lachnospiraceae;g__Eubacterium_Q;s__Eubacterium_Q sp000703065	100	1	GCA_000703065.1	95	d__Bacteria;p__Bacillota_A;c__Clostridia;o__Lachnospirales;f__Lachnospiraceae;g__Eubacterium_Q;s__Eubacterium_Q sp000703065	100	1	d__Bacteria;p__Bacillota_A;c__Clostridia;o__Lachnospirales;f__Lachnospiraceae;g__Eubacterium_Q;s__	taxonomic classification defined by topology and ANI	topological placement and ANI have congruent species assignments	GCA_902775555.1, s__Eubacterium_Q sp902775555, 95.0, 81.88, 0.583; GCA_902760755.1, s__Eubacterium_Q sp902760755, 95.0, 81.33, 0.581; GCA_902797155.1, s__Eubacterium_Q sp902797155, 95.0, 81.33, 0.674; GCA_902792005.1, s__Eubacterium_Q sp902792005, 95.0, 81.33, 0.607; GCA_024681515.1, s__Eubacterium_Q sp024681515, 95.0, 80.68, 0.476; GCA_017437905.1, s__Eubacterium_Q sp017437905, 95.0, 80.67, 0.46…	91.94	11	N/A	N/A
LacbacAC2031_FD	d__Bacteria;p__Bacillota_A;c__Clostridia;o__Lachnospirales;f__Lachnospiraceae;g__Eubacterium_Q;s__Eubacterium_Q sp000687975	GCA_000687975.1	95	d__Bacteria;p__Bacillota_A;c__Clostridia;o__Lachnospirales;f__Lachnospiraceae;g__Eubacterium_Q;s__Eubacterium_Q sp000687975	100	1	GCA_000687975.1	95	d__Bacteria;p__Bacillota_A;c__Clostridia;o__Lachnospirales;f__Lachnospiraceae;g__Eubacterium_Q;s__Eubacterium_Q sp000687975	100	1	d__Bacteria;p__Bacillota_A;c__Clostridia;o__Lachnospirales;f__Lachnospiraceae;g__Eubacterium_Q;s__	taxonomic classification defined by topology and ANI	topological placement and ANI have congruent species assignments	GCA_900110635.1, s__Eubacterium_Q sp900110635, 95.0, 84.19, 0.586; GCA_902760415.1, s__Eubacterium_Q sp002349225, 95.0, 83.69, 0.7; GCA_902776395.1, s__Eubacterium_Q sp902776395, 95.0, 80.38, 0.383; GCA_902774915.1, s__Eubacterium_Q sp902777655, 95.0, 80.33, 0.377; GCA_900199595.1, s__Eubacterium_Q sp900199595, 95.0, 80.1, 0.279; GCF_900167085.1, s__Eubacterium_Q ruminantium, 95.0, 79.75, 0.165; …	92.29	11	N/A	N/A
LacbacAC3007_FD	d__Bacteria;p__Bacillota_A;c__Clostridia;o__Lachnospirales;f__Lachnospiraceae;g__NK4A144;s__NK4A144 sp000621405	GCA_000621405.1	95	d__Bacteria;p__Bacillota_A;c__Clostridia;o__Lachnospirales;f__Lachnospiraceae;g__NK4A144;s__NK4A144 sp000621405	100	0.997	GCA_000621405.1	95	d__Bacteria;p__Bacillota_A;c__Clostridia;o__Lachnospirales;f__Lachnospiraceae;g__NK4A144;s__NK4A144 sp000621405	100	0.997	d__Bacteria;p__Bacillota_A;c__Clostridia;o__Lachnospirales;f__Lachnospiraceae;g__NK4A144;s__	taxonomic classification defined by topology and ANI	topological placement and ANI have congruent species assignments	GCA_000622025.1, s__NK4A144 sp000622025, 95.0, 80.39, 0.099; GCA_900114405.1, s__NK4A144 sp900114405, 95.0, 79.51, 0.022; GCA_000746015.1, s__NK4A144 sp000746015, 95.0, 79.0, 0.03; GCA_902782655.1, s__NK4A144 sp902782655, 95.0, 78.13, 0.274; GCA_016280355.1, s__NK4A144 sp016280355, 95.0, 78.12, 0.252; GCA_003488445.1, s__NK4A144 sp003488445, 95.0, 78.02, 0.322; GCA_017417105.1, s__NK4A144 sp01741…	96.03	11	N/A	N/A
LacbacAD3010_FD	d__Bacteria;p__Bacillota_A;c__Clostridia;o__Lachnospirales;f__Lachnospiraceae;g__NK4A144;s__NK4A144 sp000622025	GCA_000622025.1	95	d__Bacteria;p__Bacillota_A;c__Clostridia;o__Lachnospirales;f__Lachnospiraceae;g__NK4A144;s__NK4A144 sp000622025	100	0.997	GCA_000622025.1	95	d__Bacteria;p__Bacillota_A;c__Clostridia;o__Lachnospirales;f__Lachnospiraceae;g__NK4A144;s__NK4A144 sp000622025	100	0.997	d__Bacteria;p__Bacillota_A;c__Clostridia;o__Lachnospirales;f__Lachnospiraceae;g__NK4A144;s__	taxonomic classification defined by topology and ANI	topological placement and ANI have congruent species assignments	GCA_902803625.1, s__NK4A144 sp902803625, 95.0, 88.92, 0.848; GCA_017453865.1, s__NK4A144 sp017453865, 95.0, 85.99, 0.83; GCA_000621405.1, s__NK4A144 sp000621405, 95.0, 80.39, 0.099; GCA_024683935.1, s__NK4A144 sp024683935, 95.0, 79.4, 0.429; GCA_902779445.1, s__NK4A144 sp902779445, 95.0, 79.01, 0.299; GCA_902797705.1, s__NK4A144 sp902797705, 95.0, 78.81, 0.439; GCA_017448845.1, s__NK4A144 sp01744…	93.58	11	N/A	N/A
LacbacC10_FD	d__Bacteria;p__Bacillota_A;c__Clostridia;o__Lachnospirales;f__Lachnospiraceae;g__Weimeria;s__Weimeria sp900100095	GCA_900100095.1	95	d__Bacteria;p__Bacillota_A;c__Clostridia;o__Lachnospirales;f__Lachnospiraceae;g__Weimeria;s__Weimeria sp900100095	100	0.998	GCA_900100095.1	95	d__Bacteria;p__Bacillota_A;c__Clostridia;o__Lachnospirales;f__Lachnospiraceae;g__Weimeria;s__Weimeria sp900100095	100	0.998	d__Bacteria;p__Bacillota_A;c__Clostridia;o__Lachnospirales;f__Lachnospiraceae;g__Weimeria;s__	taxonomic classification defined by topology and ANI	topological placement and ANI have congruent species assignments	GCA_902803645.1, s__Weimeria sp902803645, 95.0, 81.84, 0.637; GCA_024693455.1, s__Weimeria sp024693455, 95.0, 77.93, 0.066; GCA_002480925.1, s__Weimeria sp002480925, 95.0, 77.63, 0.073; GCA_003862155.1, s__Weimeria bifida, 95.0, 77.57, 0.069; GCA_900316165.1, s__Weimeria sp900316165, 95.0, 77.34, 0.063; GCA_900315505.1, s__Weimeria sp900315505, 95.0, 77.25, 0.098; GCA_900317825.1, s__Weimeria sp9…	93.03	11	N/A	N/A
LacbacC6A11_FD	d__Bacteria;p__Bacillota_A;c__Clostridia;o__Lachnospirales;f__Lachnospiraceae;g__Eubacterium_Q;s__Eubacterium_Q sp000702245	GCA_000702245.1	95	d__Bacteria;p__Bacillota_A;c__Clostridia;o__Lachnospirales;f__Lachnospiraceae;g__Eubacterium_Q;s__Eubacterium_Q sp000702245	100	1	GCA_000702245.1	95	d__Bacteria;p__Bacillota_A;c__Clostridia;o__Lachnospirales;f__Lachnospiraceae;g__Eubacterium_Q;s__Eubacterium_Q sp000702245	100	1	d__Bacteria;p__Bacillota_A;c__Clostridia;o__Lachnospirales;f__Lachnospiraceae;g__Eubacterium_Q;s__	taxonomic classification defined by topology and ANI	topological placement and ANI have congruent species assignments	GCA_017430325.1, s__Eubacterium_Q sp017430325, 95.0, 87.8, 0.792; GCA_003520105.1, s__Eubacterium_Q sp003520105, 95.0, 81.59, 0.592; GCA_900108205.1, s__Eubacterium_Q ruminantium_A, 95.0, 80.62, 0.378; GCA_900321215.1, s__Eubacterium_Q sp900321215, 95.0, 79.71, 0.491; GCF_900167085.1, s__Eubacterium_Q ruminantium, 95.0, 79.63, 0.271; GCA_900199595.1, s__Eubacterium_Q sp900199595, 95.0, 78.76, 0.1…	93.76	11	N/A	N/A
LacbacC7_FD	d__Bacteria;p__Bacillota_A;c__Clostridia;o__Lachnospirales;f__Lachnospiraceae;g__Lachnobacterium;s__Lachnobacterium sp900113385	GCA_900113385.1	95	d__Bacteria;p__Bacillota_A;c__Clostridia;o__Lachnospirales;f__Lachnospiraceae;g__Lachnobacterium;s__Lachnobacterium sp900113385	100	0.994	GCA_900113385.1	95	d__Bacteria;p__Bacillota_A;c__Clostridia;o__Lachnospirales;f__Lachnospiraceae;g__Lachnobacterium;s__Lachnobacterium sp900113385	100	0.994	d__Bacteria;p__Bacillota_A;c__Clostridia;o__Lachnospirales;f__Lachnospiraceae;g__Lachnobacterium;s__	taxonomic classification defined by topology and ANI	topological placement and ANI have congruent species assignments	GCF_900107245.1, s__Lachnobacterium bovis, 95.0, 81.0, 0.452; GCF_900111325.1, s__Lachnobacterium bovis_A, 95.0, 80.93, 0.45	92	11	N/A	N/A
LacbacFD2005_FD	d__Bacteria;p__Bacillota_A;c__Clostridia;o__Lachnospirales;f__Lachnospiraceae;g__FD2005;s__FD2005 sp000702525	GCA_000702525.1	95	d__Bacteria;p__Bacillota_A;c__Clostridia;o__Lachnospirales;f__Lachnospiraceae;g__FD2005;s__FD2005 sp000702525	98.11	0.928	GCA_000702525.1	95	d__Bacteria;p__Bacillota_A;c__Clostridia;o__Lachnospirales;f__Lachnospiraceae;g__FD2005;s__FD2005 sp000702525	98.11	0.928	d__Bacteria;p__Bacillota_A;c__Clostridia;o__Lachnospirales;f__Lachnospiraceae;g__FD2005;s__	taxonomic classification defined by topology and ANI	topological placement and ANI have congruent species assignments	GCA_017392525.1, s__FD2005 sp017392525, 95.0, 83.47, 0.731; GCA_017418645.1, s__FD2005 sp017418645, 95.0, 76.97, 0.045; GCA_024688505.1, s__FD2005 sp024688505, 95.0, 76.88, 0.038	92.93	11	N/A	N/A
LacbacFE2018_FD	d__Bacteria;p__Bacillota_A;c__Clostridia;o__Lachnospirales;f__Lachnospiraceae;g__Bilifractor;s__Bilifractor sp000702845	GCA_000702845.1	95	d__Bacteria;p__Bacillota_A;c__Clostridia;o__Lachnospirales;f__Lachnospiraceae;g__Bilifractor;s__Bilifractor sp000702845	100	0.996	GCA_000702845.1	95	d__Bacteria;p__Bacillota_A;c__Clostridia;o__Lachnospirales;f__Lachnospiraceae;g__Bilifractor;s__Bilifractor sp000702845	100	0.996	d__Bacteria;p__Bacillota_A;c__Clostridia;o__Lachnospirales;f__Lachnospiraceae;g__Bilifractor;s__	taxonomic classification defined by topology and ANI	topological placement and ANI have congruent species assignments	GCA_017459675.1, s__Bilifractor sp017459675, 95.0, 82.38, 0.61; GCA_017433615.1, s__Bilifractor sp017433615, 95.0, 81.89, 0.577; GCA_017475785.1, s__Bilifractor sp017475785, 95.0, 78.98, 0.294; GCF_009696005.1, s__Bilifractor porci, 95.0, 78.29, 0.065; GCA_002371335.1, s__Bilifractor sp002371335, 95.0, 76.95, 0.081; GCA_902756775.1, s__Bilifractor sp900317175, 95.0, 76.84, 0.075; GCA_024683035.1,…	92.29	11	N/A	N/A
LacbacG11_FD	d__Bacteria;p__Bacillota_A;c__Clostridia;o__Lachnospirales;f__Lachnospiraceae;g__G11;s__G11 sp900103495	GCA_900103495.1	95	d__Bacteria;p__Bacillota_A;c__Clostridia;o__Lachnospirales;f__Lachnospiraceae;g__G11;s__G11 sp900103495	100	0.998	GCA_900103495.1	95	d__Bacteria;p__Bacillota_A;c__Clostridia;o__Lachnospirales;f__Lachnospiraceae;g__G11;s__G11 sp900103495	100	0.998	d__Bacteria;p__Bacillota_A;c__Clostridia;o__Lachnospirales;f__Lachnospiraceae;g__G11;s__	taxonomic classification defined by topology and ANI	topological placement and ANI have congruent species assignments	GCA_017619295.1, s__G11 sp017619295, 95.0, 89.2, 0.843; GCA_017614185.1, s__G11 sp017614185, 95.0, 81.98, 0.684	94.6	11	N/A	N/A
LacbacG41_FD	d__Bacteria;p__Bacillota_A;c__Clostridia;o__Lachnospirales;f__Lachnospiraceae;g__UBA3766;s__UBA3766 sp900100245	GCA_900100245.1	95	d__Bacteria;p__Bacillota_A;c__Clostridia;o__Lachnospirales;f__Lachnospiraceae;g__UBA3766;s__UBA3766 sp900100245	100	0.999	GCA_900100245.1	95	d__Bacteria;p__Bacillota_A;c__Clostridia;o__Lachnospirales;f__Lachnospiraceae;g__UBA3766;s__UBA3766 sp900100245	100	0.999	d__Bacteria;p__Bacillota_A;c__Clostridia;o__Lachnospirales;f__Lachnospiraceae;g__UBA3766;s__	taxonomic classification defined by topology and ANI	topological placement and ANI have congruent species assignments	GCA_017618075.1, s__UBA3766 sp017618075, 95.0, 92.62, 0.834; GCA_902765365.1, s__UBA3766 sp902765365, 95.0, 90.39, 0.888; GCA_016284175.1, s__UBA3766 sp016284175, 95.0, 89.47, 0.796; GCA_017962225.1, s__UBA3766 sp017962225, 95.0, 88.36, 0.851; GCA_017538995.1, s__UBA3766 sp017538995, 95.0, 88.1, 0.81; GCA_902790275.1, s__UBA3766 sp902790275, 95.0, 81.28, 0.531; GCA_002369155.1, s__UBA3766 sp00236…	93.05	11	N/A	N/A
LacbacKH1P17_FD	d__Bacteria;p__Bacillota_A;c__Clostridia;o__Lachnospirales;f__Lachnospiraceae;g__NK4A144;s__NK4A144 sp900168235	GCA_900168235.1	95	d__Bacteria;p__Bacillota_A;c__Clostridia;o__Lachnospirales;f__Lachnospiraceae;g__NK4A144;s__NK4A144 sp900168235	100	0.998	GCA_900168235.1	95	d__Bacteria;p__Bacillota_A;c__Clostridia;o__Lachnospirales;f__Lachnospiraceae;g__NK4A144;s__NK4A144 sp900168235	100	0.998	d__Bacteria;p__Bacillota_A;c__Clostridia;o__Lachnospirales;f__Lachnospiraceae;g__NK4A144;s__	taxonomic classification defined by topology and ANI	topological placement and ANI have congruent species assignments	GCA_000424365.1, s__NK4A144 sp000424365, 95.0, 82.9, 0.54; GCA_000701625.1, s__NK4A144 sp000701625, 95.0, 82.53, 0.508; GCA_000746015.1, s__NK4A144 sp000746015, 95.0, 78.87, 0.14; GCA_024692715.1, s__NK4A144 sp024692715, 95.0, 78.83, 0.17; GCA_900114405.1, s__NK4A144 sp900114405, 95.0, 78.64, 0.132; GCA_024691015.1, s__NK4A144 sp024691015, 95.0, 77.31, 0.069; GCA_902779445.1, s__NK4A144 sp9027794…	92	11	N/A	N/A
LacbacKH1T2_FD	d__Bacteria;p__Bacillota_A;c__Clostridia;o__Lachnospirales;f__Lachnospiraceae;g__NK4A144;s__NK4A144 sp900114405	GCA_900114405.1	95	d__Bacteria;p__Bacillota_A;c__Clostridia;o__Lachnospirales;f__Lachnospiraceae;g__NK4A144;s__NK4A144 sp900114405	100	0.999	GCA_900114405.1	95	d__Bacteria;p__Bacillota_A;c__Clostridia;o__Lachnospirales;f__Lachnospiraceae;g__NK4A144;s__NK4A144 sp900114405	100	0.999	d__Bacteria;p__Bacillota_A;c__Clostridia;o__Lachnospirales;f__Lachnospiraceae;g__NK4A144;s__	taxonomic classification defined by topology and ANI	topological placement and ANI have congruent species assignments	GCA_024692715.1, s__NK4A144 sp024692715, 95.0, 84.57, 0.753; GCA_000746015.1, s__NK4A144 sp000746015, 95.0, 80.33, 0.238; GCA_000621405.1, s__NK4A144 sp000621405, 95.0, 79.51, 0.022; GCA_000424365.1, s__NK4A144 sp000424365, 95.0, 79.15, 0.164; GCA_000701625.1, s__NK4A144 sp000701625, 95.0, 79.13, 0.156; GCA_900168235.1, s__NK4A144 sp900168235, 95.0, 78.65, 0.133; GCA_024682575.1, s__NK4A144 sp024…	93.58	11	N/A	N/A
LacbacKHCPX20_FD	d__Bacteria;p__Bacillota_A;c__Clostridia;o__Lachnospirales;f__Lachnospiraceae;g__Weimeria;s__Weimeria sp900100095	GCA_900100095.1	95	d__Bacteria;p__Bacillota_A;c__Clostridia;o__Lachnospirales;f__Lachnospiraceae;g__Weimeria;s__Weimeria sp900100095	97.98	0.851	GCA_900100095.1	95	d__Bacteria;p__Bacillota_A;c__Clostridia;o__Lachnospirales;f__Lachnospiraceae;g__Weimeria;s__Weimeria sp900100095	97.98	0.851	d__Bacteria;p__Bacillota_A;c__Clostridia;o__Lachnospirales;f__Lachnospiraceae;g__Weimeria;s__	taxonomic classification defined by topology and ANI	topological placement and ANI have congruent species assignments	GCA_902803645.1, s__Weimeria sp902803645, 95.0, 81.94, 0.643; GCA_024693455.1, s__Weimeria sp024693455, 95.0, 78.03, 0.078; GCA_002480925.1, s__Weimeria sp002480925, 95.0, 77.55, 0.08; GCA_003862155.1, s__Weimeria bifida, 95.0, 77.51, 0.076; GCA_016288825.1, s__Weimeria sp016288825, 95.0, 77.38, 0.063; GCA_900317825.1, s__Weimeria sp900317825, 95.0, 77.33, 0.081; GCA_900315505.1, s__Weimeria sp90…	91.36	11	N/A	N/A
LacbacLC2019_FD	d__Bacteria;p__Bacillota_A;c__Clostridia;o__Lachnospirales;f__Lachnospiraceae;g__Eubacterium_Q;s__Eubacterium_Q sp900199595	GCA_900199595.1	95	d__Bacteria;p__Bacillota_A;c__Clostridia;o__Lachnospirales;f__Lachnospiraceae;g__Eubacterium_Q;s__Eubacterium_Q sp900199595	100	0.997	GCA_900199595.1	95	d__Bacteria;p__Bacillota_A;c__Clostridia;o__Lachnospirales;f__Lachnospiraceae;g__Eubacterium_Q;s__Eubacterium_Q sp900199595	100	0.997	d__Bacteria;p__Bacillota_A;c__Clostridia;o__Lachnospirales;f__Lachnospiraceae;g__Eubacterium_Q;s__	taxonomic classification defined by topology and ANI	topological placement and ANI have congruent species assignments	GCA_017519155.1, s__Eubacterium_Q sp017519155, 95.0, 85.35, 0.655; GCA_003520205.1, s__Eubacterium_Q sp003520205, 95.0, 80.9, 0.563; GCA_900110635.1, s__Eubacterium_Q sp900110635, 95.0, 80.36, 0.281; GCA_000687975.1, s__Eubacterium_Q sp000687975, 95.0, 80.12, 0.278; GCA_017619835.1, s__Eubacterium_Q sp017619835, 95.0, 79.67, 0.313; GCA_000687655.1, s__Eubacterium_Q sp000687655, 95.0, 79.55, 0.187…	92.99	11	N/A	N/A
LacbacMA2020_FD	d__Bacteria;p__Bacillota_A;c__Clostridia;o__Lachnospirales;f__Lachnospiraceae;g__NK4A144;s__NK4A144 sp000746015	GCA_000746015.1	95	d__Bacteria;p__Bacillota_A;c__Clostridia;o__Lachnospirales;f__Lachnospiraceae;g__NK4A144;s__NK4A144 sp000746015	100	0.996	GCA_000746015.1	95	d__Bacteria;p__Bacillota_A;c__Clostridia;o__Lachnospirales;f__Lachnospiraceae;g__NK4A144;s__NK4A144 sp000746015	100	0.996	d__Bacteria;p__Bacillota_A;c__Clostridia;o__Lachnospirales;f__Lachnospiraceae;g__NK4A144;s__	taxonomic classification defined by topology and ANI	topological placement and ANI have congruent species assignments	GCA_900114405.1, s__NK4A144 sp900114405, 95.0, 80.33, 0.238; GCA_000701625.1, s__NK4A144 sp000701625, 95.0, 79.24, 0.166; GCA_024692715.1, s__NK4A144 sp024692715, 95.0, 79.11, 0.277; GCA_000621405.1, s__NK4A144 sp000621405, 95.0, 79.0, 0.03; GCA_000424365.1, s__NK4A144 sp000424365, 95.0, 78.87, 0.161; GCA_900168235.1, s__NK4A144 sp900168235, 95.0, 78.87, 0.139; GCA_024682575.1, s__NK4A144 sp02468…	91.9	11	N/A	N/A
LacbacMC2017_FD	d__Bacteria;p__Bacillota_A;c__Clostridia;o__Lachnospirales;f__Lachnospiraceae;g__NK4A144;s__NK4A144 sp000701625	GCA_000701625.1	95	d__Bacteria;p__Bacillota_A;c__Clostridia;o__Lachnospirales;f__Lachnospiraceae;g__NK4A144;s__NK4A144 sp000701625	100	0.999	GCA_000701625.1	95	d__Bacteria;p__Bacillota_A;c__Clostridia;o__Lachnospirales;f__Lachnospiraceae;g__NK4A144;s__NK4A144 sp000701625	100	0.999	d__Bacteria;p__Bacillota_A;c__Clostridia;o__Lachnospirales;f__Lachnospiraceae;g__NK4A144;s__	taxonomic classification defined by topology and ANI	topological placement and ANI have congruent species assignments	GCA_000424365.1, s__NK4A144 sp000424365, 95.0, 90.54, 0.768; GCA_900168235.1, s__NK4A144 sp900168235, 95.0, 82.54, 0.508; GCA_000746015.1, s__NK4A144 sp000746015, 95.0, 79.24, 0.166; GCA_900114405.1, s__NK4A144 sp900114405, 95.0, 79.13, 0.156; GCA_024692715.1, s__NK4A144 sp024692715, 95.0, 78.61, 0.192; GCA_000621405.1, s__NK4A144 sp000621405, 95.0, 77.84, 0.041; GCA_024682575.1, s__NK4A144 sp024…	88.6	11	N/A	Genome has more than 10.0% of markers with multiple hits
LacbacMD2004_FD	d__Bacteria;p__Bacillota_A;c__Clostridia;o__Lachnospirales;f__Lachnospiraceae;g__FD2005;s__FD2005 sp000702525	GCA_000702525.1	95	d__Bacteria;p__Bacillota_A;c__Clostridia;o__Lachnospirales;f__Lachnospiraceae;g__FD2005;s__FD2005 sp000702525	98.01	0.91	GCA_000702525.1	95	d__Bacteria;p__Bacillota_A;c__Clostridia;o__Lachnospirales;f__Lachnospiraceae;g__FD2005;s__FD2005 sp000702525	98.01	0.91	d__Bacteria;p__Bacillota_A;c__Clostridia;o__Lachnospirales;f__Lachnospiraceae;g__FD2005;s__	taxonomic classification defined by topology and ANI	topological placement and ANI have congruent species assignments	GCA_017392525.1, s__FD2005 sp017392525, 95.0, 83.59, 0.708; GCA_024688505.1, s__FD2005 sp024688505, 95.0, 76.74, 0.031; GCA_017418645.1, s__FD2005 sp017418645, 95.0, 76.43, 0.042	92.93	11	N/A	N/A
LacbacNC2004_FD	d__Bacteria;p__Bacillota_A;c__Clostridia;o__Lachnospirales;f__Lachnospiraceae;g__NC2004;s__NC2004 sp000621905	GCA_000621905.1	95	d__Bacteria;p__Bacillota_A;c__Clostridia;o__Lachnospirales;f__Lachnospiraceae;g__NC2004;s__NC2004 sp000621905	100	0.997	GCA_000621905.1	95	d__Bacteria;p__Bacillota_A;c__Clostridia;o__Lachnospirales;f__Lachnospiraceae;g__NC2004;s__NC2004 sp000621905	100	0.997	d__Bacteria;p__Bacillota_A;c__Clostridia;o__Lachnospirales;f__Lachnospiraceae;g__NC2004;s__	taxonomic classification defined by topology and ANI	topological placement and ANI have congruent species assignments	GCA_024685635.1, s__NC2004 sp024685635, 95.0, 81.22, 0.389; GCA_934317845.1, s__NC2004 sp934317845, 95.0, 77.81, 0.071; GCA_017621205.1, s__NC2004 sp017621205, 95.0, 77.18, 0.066	93.84	11	N/A	N/A
LacbacNC2008_FD	d__Bacteria;p__Bacillota_A;c__Clostridia;o__Lachnospirales;f__Lachnospiraceae;g__NK4A136;s__NK4A136 sp000687675	GCA_000687675.1	95	d__Bacteria;p__Bacillota_A;c__Clostridia;o__Lachnospirales;f__Lachnospiraceae;g__NK4A136;s__NK4A136 sp000687675	100	0.998	GCA_000687675.1	95	d__Bacteria;p__Bacillota_A;c__Clostridia;o__Lachnospirales;f__Lachnospiraceae;g__NK4A136;s__NK4A136 sp000687675	100	0.998	d__Bacteria;p__Bacillota_A;c__Clostridia;o__Lachnospirales;f__Lachnospiraceae;g__NK4A136;s__	taxonomic classification defined by topology and ANI	topological placement and ANI have congruent species assignments	GCA_902793845.1, s__NK4A136 sp902793845, 95.0, 78.66, 0.113; GCA_017471325.1, s__NK4A136 sp017471325, 95.0, 78.42, 0.016; GCA_000421045.1, s__NK4A136 sp000421045, 95.0, 78.26, 0.067; GCA_000621425.1, s__NK4A136 sp000621425, 95.0, 78.26, 0.059; GCA_002314855.1, s__NK4A136 sp002314855, 95.0, 78.14, 0.192; GCA_002393955.1, s__NK4A136 sp002393955, 95.0, 78.01, 0.061; GCA_900102065.1, s__NK4A136 sp900…	93.13	11	N/A	N/A
LacbacND2006_FD	d__Bacteria;p__Bacillota_A;c__Clostridia;o__Lachnospirales;f__Lachnospiraceae;g__NK4A144;s__NK4A144 sp900114405	GCA_900114405.1	95	d__Bacteria;p__Bacillota_A;c__Clostridia;o__Lachnospirales;f__Lachnospiraceae;g__NK4A144;s__NK4A144 sp900114405	98.51	0.85	GCA_900114405.1	95	d__Bacteria;p__Bacillota_A;c__Clostridia;o__Lachnospirales;f__Lachnospiraceae;g__NK4A144;s__NK4A144 sp900114405	98.51	0.85	d__Bacteria;p__Bacillota_A;c__Clostridia;o__Lachnospirales;f__Lachnospiraceae;g__NK4A144;s__	taxonomic classification defined by topology and ANI	topological placement and ANI have congruent species assignments	GCA_024692715.1, s__NK4A144 sp024692715, 95.0, 84.52, 0.77; GCA_000424365.1, s__NK4A144 sp000424365, 95.0, 79.54, 0.135; GCA_000746015.1, s__NK4A144 sp000746015, 95.0, 79.38, 0.234; GCA_000701625.1, s__NK4A144 sp000701625, 95.0, 79.02, 0.134; GCA_900168235.1, s__NK4A144 sp900168235, 95.0, 78.73, 0.134; GCA_000621405.1, s__NK4A144 sp000621405, 95.0, 78.49, 0.019; GCA_024682575.1, s__NK4A144 sp0246…	92.67	11	N/A	N/A
LacbacNE2001_FD	d__Bacteria;p__Bacillota_A;c__Clostridia;o__Lachnospirales;f__Lachnospiraceae;g__Eubacterium_Q;s__Eubacterium_Q sp900110635	GCA_900110635.1	95	d__Bacteria;p__Bacillota_A;c__Clostridia;o__Lachnospirales;f__Lachnospiraceae;g__Eubacterium_Q;s__Eubacterium_Q sp900110635	100	0.993	GCA_900110635.1	95	d__Bacteria;p__Bacillota_A;c__Clostridia;o__Lachnospirales;f__Lachnospiraceae;g__Eubacterium_Q;s__Eubacterium_Q sp900110635	100	0.993	d__Bacteria;p__Bacillota_A;c__Clostridia;o__Lachnospirales;f__Lachnospiraceae;g__Eubacterium_Q;s__	taxonomic classification defined by topology and ANI	topological placement and ANI have congruent species assignments	GCA_000687975.1, s__Eubacterium_Q sp000687975, 95.0, 84.19, 0.586; GCA_902760415.1, s__Eubacterium_Q sp002349225, 95.0, 81.88, 0.565; GCA_902774915.1, s__Eubacterium_Q sp902777655, 95.0, 80.51, 0.375; GCA_900199595.1, s__Eubacterium_Q sp900199595, 95.0, 80.38, 0.281; GCA_902776395.1, s__Eubacterium_Q sp902776395, 95.0, 80.04, 0.35; GCA_017480495.1, s__Eubacterium_Q sp017480495, 95.0, 79.66, 0.347…	92.75	11	N/A	N/A
LacbacNK3A20_FD	d__Bacteria;p__Bacillota_A;c__Clostridia;o__Lachnospirales;f__Lachnospiraceae;g__CAG-791;s__CAG-791 sp900107575	GCA_900107575.1	95	d__Bacteria;p__Bacillota_A;c__Clostridia;o__Lachnospirales;f__Lachnospiraceae;g__CAG-791;s__CAG-791 sp900107575	100	0.998	GCA_900107575.1	95	d__Bacteria;p__Bacillota_A;c__Clostridia;o__Lachnospirales;f__Lachnospiraceae;g__CAG-791;s__CAG-791 sp900107575	100	0.998	d__Bacteria;p__Bacillota_A;c__Clostridia;o__Lachnospirales;f__Lachnospiraceae;g__CAG-791;s__	taxonomic classification defined by topology and ANI	topological placement and ANI have congruent species assignments	GCA_900316855.1, s__CAG-791 sp900316855, 95.0, 77.92, 0.181; GCA_022483465.1, s__CAG-791 sp022483465, 95.0, 77.76, 0.195; GCA_900318875.1, s__CAG-791 sp900318875, 95.0, 77.66, 0.196; GCA_900317555.1, s__CAG-791 sp900317555, 95.0, 77.62, 0.169; GCA_002353635.1, s__CAG-791 sp002353635, 95.0, 77.54, 0.222; GCA_900315055.1, s__CAG-791 sp900315055, 95.0, 77.48, 0.172; GCA_000431495.1, s__CAG-791 sp000…	93.49	11	N/A	N/A
LacbacNK4A136_FD	d__Bacteria;p__Bacillota_A;c__Clostridia;o__Lachnospirales;f__Lachnospiraceae;g__NK4A136;s__NK4A136 sp000687675	GCA_000687675.1	95	d__Bacteria;p__Bacillota_A;c__Clostridia;o__Lachnospirales;f__Lachnospiraceae;g__NK4A136;s__NK4A136 sp000687675	96.24	0.872	GCA_000687675.1	95	d__Bacteria;p__Bacillota_A;c__Clostridia;o__Lachnospirales;f__Lachnospiraceae;g__NK4A136;s__NK4A136 sp000687675	96.24	0.872	d__Bacteria;p__Bacillota_A;c__Clostridia;o__Lachnospirales;f__Lachnospiraceae;g__NK4A136;s__	taxonomic classification defined by topology and ANI	topological placement and ANI have congruent species assignments	GCA_000421045.1, s__NK4A136 sp000421045, 95.0, 79.35, 0.065; GCA_902793845.1, s__NK4A136 sp902793845, 95.0, 78.53, 0.109; GCA_002314855.1, s__NK4A136 sp002314855, 95.0, 78.17, 0.185; GCA_017471325.1, s__NK4A136 sp017471325, 95.0, 77.76, 0.013; GCA_015057055.1, s__NK4A136 sp015057055, 95.0, 77.65, 0.075; GCA_000621425.1, s__NK4A136 sp000621425, 95.0, 77.59, 0.069; GCA_024403455.1, s__NK4A136 sp024…	92.95	11	N/A	N/A
LacbacNK4A144_FD	d__Bacteria;p__Bacillota_A;c__Clostridia;o__Lachnospirales;f__Lachnospiraceae;g__NK4A144;s__NK4A144 sp000424365	GCA_000424365.1	95	d__Bacteria;p__Bacillota_A;c__Clostridia;o__Lachnospirales;f__Lachnospiraceae;g__NK4A144;s__NK4A144 sp000424365	100	0.996	GCA_000424365.1	95	d__Bacteria;p__Bacillota_A;c__Clostridia;o__Lachnospirales;f__Lachnospiraceae;g__NK4A144;s__NK4A144 sp000424365	100	0.996	d__Bacteria;p__Bacillota_A;c__Clostridia;o__Lachnospirales;f__Lachnospiraceae;g__NK4A144;s__	taxonomic classification defined by topology and ANI	topological placement and ANI have congruent species assignments	GCA_000701625.1, s__NK4A144 sp000701625, 95.0, 90.54, 0.768; GCA_900168235.1, s__NK4A144 sp900168235, 95.0, 82.89, 0.54; GCA_900114405.1, s__NK4A144 sp900114405, 95.0, 79.1, 0.164; GCA_000746015.1, s__NK4A144 sp000746015, 95.0, 78.87, 0.161; GCA_024692715.1, s__NK4A144 sp024692715, 95.0, 78.51, 0.195; GCA_000622025.1, s__NK4A144 sp000622025, 95.0, 77.79, 0.071; GCA_024682575.1, s__NK4A144 sp02468…	91.16	11	N/A	N/A
LacbacNK4A179_FD	d__Bacteria;p__Bacillota_A;c__Clostridia;o__Lachnospirales;f__Lachnospiraceae;g__NK4A136;s__NK4A136 sp000421045	GCA_000421045.1	95	d__Bacteria;p__Bacillota_A;c__Clostridia;o__Lachnospirales;f__Lachnospiraceae;g__NK4A136;s__NK4A136 sp000421045	100	0.997	GCA_000421045.1	95	d__Bacteria;p__Bacillota_A;c__Clostridia;o__Lachnospirales;f__Lachnospiraceae;g__NK4A136;s__NK4A136 sp000421045	100	0.997	d__Bacteria;p__Bacillota_A;c__Clostridia;o__Lachnospirales;f__Lachnospiraceae;g__NK4A136;s__	taxonomic classification defined by topology and ANI	topological placement and ANI have congruent species assignments	GCA_900102065.1, s__NK4A136 sp900102065, 95.0, 79.77, 0.226; GCA_024697065.1, s__NK4A136 sp024697065, 95.0, 78.59, 0.242; GCA_017634975.1, s__NK4A136 sp017634975, 95.0, 78.53, 0.086; GCA_000687675.1, s__NK4A136 sp000687675, 95.0, 78.26, 0.067; GCA_000621425.1, s__NK4A136 sp000621425, 95.0, 78.22, 0.145; GCA_902793845.1, s__NK4A136 sp902793845, 95.0, 77.93, 0.085; GCA_002393955.1, s__NK4A136 sp002…	91.32	11	N/A	N/A
LacbacNLAEzlG231_FD	d__Bacteria;p__Bacillota_A;c__Clostridia;o__Lachnospirales;f__Lachnospiraceae;g__Eisenbergiella;s__Eisenbergiella tayi	GCF_001881565.1	95	d__Bacteria;p__Bacillota_A;c__Clostridia;o__Lachnospirales;f__Lachnospiraceae;g__Eisenbergiella;s__Eisenbergiella tayi	98.04	0.874	GCF_001881565.1	95	d__Bacteria;p__Bacillota_A;c__Clostridia;o__Lachnospirales;f__Lachnospiraceae;g__Eisenbergiella;s__Eisenbergiella tayi	98.04	0.874	d__Bacteria;p__Bacillota_A;c__Clostridia;o__Lachnospirales;f__Lachnospiraceae;g__Eisenbergiella;s__	taxonomic classification defined by topology and ANI	topological placement and ANI have congruent species assignments	GCA_022845955.1, s__Eisenbergiella sp003478085, 95.0, 82.85, 0.605; GCA_900548905.1, s__Eisenbergiella sp900548905, 95.0, 82.8, 0.629; GCF_009696275.1, s__Eisenbergiella porci, 95.0, 80.09, 0.444; GCA_019115665.1, s__Eisenbergiella pullistercoris, 95.0, 77.51, 0.233; GCA_900544445.1, s__Eisenbergiella intestinigallinarum, 95.0, 77.46, 0.234; GCA_019113175.1, s__Eisenbergiella stercoravium, 95.0, …	90.49	11	N/A	N/A
LacbacP6A3_FD	d__Bacteria;p__Bacillota_A;c__Clostridia;o__Lachnospirales;f__Lachnospiraceae;g__AC2028;s__AC2028 sp000702085	GCA_000702085.1	95	d__Bacteria;p__Bacillota_A;c__Clostridia;o__Lachnospirales;f__Lachnospiraceae;g__AC2028;s__AC2028 sp000702085	100	0.999	GCA_000702085.1	95	d__Bacteria;p__Bacillota_A;c__Clostridia;o__Lachnospirales;f__Lachnospiraceae;g__AC2028;s__AC2028 sp000702085	100	0.999	d__Bacteria;p__Bacillota_A;c__Clostridia;o__Lachnospirales;f__Lachnospiraceae;g__AC2028;s__	taxonomic classification defined by topology and ANI	topological placement and ANI have congruent species assignments	GCA_018056425.1, s__AC2028 sp018056425, 95.0, 86.46, 0.808; GCA_017940415.1, s__AC2028 sp017940415, 95.0, 85.87, 0.777; GCA_902794095.1, s__AC2028 sp902794095, 95.0, 85.63, 0.799; GCA_016291475.1, s__AC2028 sp016291475, 95.0, 85.05, 0.702; GCA_017962825.1, s__AC2028 sp017962825, 95.0, 84.26, 0.641; GCA_000702685.1, s__AC2028 sp000702685, 95.0, 81.24, 0.483; GCA_016285265.1, s__AC2028 sp016285265,…	92.75	11	N/A	N/A
LacbacP6B14_FD	d__Bacteria;p__Bacillota_A;c__Clostridia;o__Lachnospirales;f__Lachnospiraceae;g__Eubacterium_F;s__Eubacterium_F sp000687695	GCA_000687695.1	95	d__Bacteria;p__Bacillota_A;c__Clostridia;o__Lachnospirales;f__Lachnospiraceae;g__Eubacterium_F;s__Eubacterium_F sp000687695	100	0.998	GCA_000687695.1	95	d__Bacteria;p__Bacillota_A;c__Clostridia;o__Lachnospirales;f__Lachnospiraceae;g__Eubacterium_F;s__Eubacterium_F sp000687695	100	0.998	d__Bacteria;p__Bacillota_A;c__Clostridia;o__Lachnospirales;f__Lachnospiraceae;g__Eubacterium_F;s__	taxonomic classification defined by topology and ANI	topological placement and ANI have congruent species assignments	GCA_900318295.1, s__Eubacterium_F sp900318295, 95.0, 82.85, 0.663; GCA_016280325.1, s__Eubacterium_F sp016280325, 95.0, 79.84, 0.393; GCA_017445525.1, s__Eubacterium_F sp017445525, 95.0, 78.5, 0.268; GCA_017540125.1, s__Eubacterium_F sp017540125, 95.0, 78.11, 0.226; GCA_017614395.1, s__Eubacterium_F sp017614395, 95.0, 78.07, 0.159; GCA_024684535.1, s__Eubacterium_F sp024684535, 95.0, 78.0, 0.217;…	92.85	11	N/A	N/A
LacbacRM5_FD	d__Bacteria;p__Bacillota_A;c__Clostridia;o__Lachnospirales;f__Lachnospiraceae;g__CAG-603;s__CAG-603 sp900110975	GCA_900110975.1	95	d__Bacteria;p__Bacillota_A;c__Clostridia;o__Lachnospirales;f__Lachnospiraceae;g__CAG-603;s__CAG-603 sp900110975	100	0.996	GCA_900110975.1	95	d__Bacteria;p__Bacillota_A;c__Clostridia;o__Lachnospirales;f__Lachnospiraceae;g__CAG-603;s__CAG-603 sp900110975	100	0.996	d__Bacteria;p__Bacillota_A;c__Clostridia;o__Lachnospirales;f__Lachnospiraceae;g__CAG-603;s__	taxonomic classification defined by topology and ANI	topological placement and ANI have congruent species assignments	GCA_900315425.1, s__CAG-603 sp900315425, 95.0, 78.52, 0.271; GCA_900314555.1, s__CAG-603 sp900314555, 95.0, 78.24, 0.192; GCA_900314525.1, s__CAG-603 sp900314525, 95.0, 78.21, 0.193; GCA_902362455.1, s__CAG-603 sp900066105, 95.0, 78.06, 0.206; GCA_017416465.1, s__CAG-603 sp017416465, 95.0, 77.75, 0.196; GCA_900321855.1, s__CAG-603 sp900321855, 95.0, 77.35, 0.138; GCA_902786365.1, s__CAG-603 sp902…	92.57	11	N/A	N/A
LacbacV9D3004_FD	d__Bacteria;p__Bacillota_A;c__Clostridia;o__Lachnospirales;f__Lachnospiraceae;g__V9D3004;s__V9D3004 sp000621985	GCA_000621985.1	95	d__Bacteria;p__Bacillota_A;c__Clostridia;o__Lachnospirales;f__Lachnospiraceae;g__V9D3004;s__V9D3004 sp000621985	100	0.996	GCA_000621985.1	95	d__Bacteria;p__Bacillota_A;c__Clostridia;o__Lachnospirales;f__Lachnospiraceae;g__V9D3004;s__V9D3004 sp000621985	100	0.996	d__Bacteria;p__Bacillota_A;c__Clostridia;o__Lachnospirales;f__Lachnospiraceae;g__V9D3004;s__	taxonomic classification defined by topology and ANI	topological placement and ANI have congruent species assignments	GCA_934437985.1, s__V9D3004 sp934437985, 95.0, 78.14, 0.24; GCA_900760345.1, s__V9D3004 sp900760345, 95.0, 78.06, 0.152; GCA_015057405.1, s__V9D3004 sp015057405, 95.0, 78.04, 0.158; GCA_015057375.1, s__V9D3004 sp015057375, 95.0, 77.43, 0.155; GCA_022790615.1, s__V9D3004 sp022790615, 95.0, 77.43, 0.059; GCA_002349525.1, s__V9D3004 sp002349525, 95.0, 77.32, 0.135	92.89	11	N/A	N/A
LacbacXBB1006_FD	d__Bacteria;p__Bacillota_A;c__Clostridia;o__Lachnospirales;f__Lachnospiraceae;g__XBB1006;s__XBB1006 sp900115795	GCA_900115795.1	95	d__Bacteria;p__Bacillota_A;c__Clostridia;o__Lachnospirales;f__Lachnospiraceae;g__XBB1006;s__XBB1006 sp900115795	100	0.998	GCA_900115795.1	95	d__Bacteria;p__Bacillota_A;c__Clostridia;o__Lachnospirales;f__Lachnospiraceae;g__XBB1006;s__XBB1006 sp900115795	100	0.998	d__Bacteria;p__Bacillota_A;c__Clostridia;o__Lachnospirales;f__Lachnospiraceae;g__XBB1006;s__	taxonomic classification defined by topology and ANI	topological placement and ANI have congruent species assignments	GCA_015057205.1, s__XBB1006 sp015057205, 95.0, 85.76, 0.67; GCA_015057115.1, s__XBB1006 sp015057115, 95.0, 80.46, 0.38; GCA_024680055.1, s__XBB1006 sp024680055, 95.0, 78.6, 0.229; GCA_016283755.1, s__XBB1006 sp016283755, 95.0, 77.94, 0.084; GCA_024694785.1, s__XBB1006 sp024694785, 95.0, 77.7, 0.074; GCA_017615375.1, s__XBB1006 sp017615375, 95.0, 77.33, 0.095; GCA_017442585.1, s__XBB1006 sp0174425…	95.39	11	N/A	N/A
LacbacXBB2008_FD	d__Bacteria;p__Bacillota_A;c__Clostridia;o__Lachnospirales;f__Lachnospiraceae;g__XBB2008;s__XBB2008 sp900102235	GCA_900102235.1	95	d__Bacteria;p__Bacillota_A;c__Clostridia;o__Lachnospirales;f__Lachnospiraceae;g__XBB2008;s__XBB2008 sp900102235	100	0.998	GCA_900102235.1	95	d__Bacteria;p__Bacillota_A;c__Clostridia;o__Lachnospirales;f__Lachnospiraceae;g__XBB2008;s__XBB2008 sp900102235	100	0.998	d__Bacteria;p__Bacillota_A;c__Clostridia;o__Lachnospirales;f__Lachnospiraceae;g__XBB2008;s__	taxonomic classification defined by topology and ANI	topological placement and ANI have congruent species assignments	GCA_017620155.1, s__XBB2008 sp017620155, 95.0, 86.16, 0.762; GCA_905234595.1, s__XBB2008 sp905234595, 95.0, 80.27, 0.478; GCA_017450485.1, s__XBB2008 sp017450485, 95.0, 79.95, 0.446; GCA_024691305.1, s__XBB2008 sp024691305, 95.0, 78.45, 0.291; GCA_017460885.1, s__XBB2008 sp017460885, 95.0, 77.86, 0.169	92.87	11	N/A	N/A
LacbacXBD2001_FD	d__Bacteria;p__Bacillota_A;c__Clostridia;o__Lachnospirales;f__Lachnospiraceae;g__XBD2001;s__XBD2001 sp900116395	GCA_900116395.1	95	d__Bacteria;p__Bacillota_A;c__Clostridia;o__Lachnospirales;f__Lachnospiraceae;g__XBD2001;s__XBD2001 sp900116395	100	0.999	GCA_900116395.1	95	d__Bacteria;p__Bacillota_A;c__Clostridia;o__Lachnospirales;f__Lachnospiraceae;g__XBD2001;s__XBD2001 sp900116395	100	0.999	d__Bacteria;p__Bacillota_A;c__Clostridia;o__Lachnospirales;f__Lachnospiraceae;g__XBD2001;s__	taxonomic classification defined by topology and ANI	topological placement and ANI have congruent species assignments	GCA_017959525.1, s__XBD2001 sp017959525, 95.0, 88.97, 0.843; GCA_024690885.1, s__XBD2001 sp024690885, 95.0, 81.71, 0.593; GCA_024690265.1, s__XBD2001 sp024690265, 95.0, 81.39, 0.557	97.22	11	N/A	N/A
LacbacXPB1003_FD	d__Bacteria;p__Bacillota_A;c__Clostridia;o__Lachnospirales;f__Lachnospiraceae;g__NK4A136;s__NK4A136 sp900102065	GCA_900102065.1	95	d__Bacteria;p__Bacillota_A;c__Clostridia;o__Lachnospirales;f__Lachnospiraceae;g__NK4A136;s__NK4A136 sp900102065	100	0.997	GCA_900102065.1	95	d__Bacteria;p__Bacillota_A;c__Clostridia;o__Lachnospirales;f__Lachnospiraceae;g__NK4A136;s__NK4A136 sp900102065	100	0.997	d__Bacteria;p__Bacillota_A;c__Clostridia;o__Lachnospirales;f__Lachnospiraceae;g__NK4A136;s__	taxonomic classification defined by topology and ANI	topological placement and ANI have congruent species assignments	GCA_024697065.1, s__NK4A136 sp024697065, 95.0, 85.99, 0.792; GCA_000421045.1, s__NK4A136 sp000421045, 95.0, 79.77, 0.227; GCA_000621425.1, s__NK4A136 sp000621425, 95.0, 78.45, 0.161; GCA_002393955.1, s__NK4A136 sp002393955, 95.0, 78.04, 0.166; GCA_017635395.1, s__NK4A136 sp017635395, 95.0, 77.94, 0.178; GCA_024689605.1, s__NK4A136 sp024689605, 95.0, 77.88, 0.136; GCA_902793845.1, s__NK4A136 sp902…	91.36	11	N/A	N/A
LacbacYSB2008_FD	d__Bacteria;p__Bacillota_A;c__Clostridia;o__Lachnospirales;f__Lachnospiraceae;g__Eubacterium_Q;s__Eubacterium_Q sp000687655	GCA_000687655.1	95	d__Bacteria;p__Bacillota_A;c__Clostridia;o__Lachnospirales;f__Lachnospiraceae;g__Eubacterium_Q;s__Eubacterium_Q sp000687655	100	0.998	GCA_000687655.1	95	d__Bacteria;p__Bacillota_A;c__Clostridia;o__Lachnospirales;f__Lachnospiraceae;g__Eubacterium_Q;s__Eubacterium_Q sp000687655	100	0.998	d__Bacteria;p__Bacillota_A;c__Clostridia;o__Lachnospirales;f__Lachnospiraceae;g__Eubacterium_Q;s__	taxonomic classification defined by topology and ANI	topological placement and ANI have congruent species assignments	GCA_017477505.1, s__Eubacterium_Q sp017477505, 95.0, 80.34, 0.423; GCA_900199595.1, s__Eubacterium_Q sp900199595, 95.0, 79.55, 0.188; GCA_900110635.1, s__Eubacterium_Q sp900110635, 95.0, 79.36, 0.167; GCA_000687975.1, s__Eubacterium_Q sp000687975, 95.0, 79.31, 0.151; GCF_900167085.1, s__Eubacterium_Q ruminantium, 95.0, 79.22, 0.147; GCA_900108205.1, s__Eubacterium_Q ruminantium_A, 95.0, 78.9, 0.1…	92.14	11	N/A	N/A
LacbacYSD2013_FD	d__Bacteria;p__Bacillota_A;c__Clostridia;o__Lachnospirales;f__Lachnospiraceae;g__UBA1258;s__UBA1258 sp900100895	GCA_900100895.1	95	d__Bacteria;p__Bacillota_A;c__Clostridia;o__Lachnospirales;f__Lachnospiraceae;g__UBA1258;s__UBA1258 sp900100895	100	0.994	GCA_900100895.1	95	d__Bacteria;p__Bacillota_A;c__Clostridia;o__Lachnospirales;f__Lachnospiraceae;g__UBA1258;s__UBA1258 sp900100895	100	0.994	d__Bacteria;p__Bacillota_A;c__Clostridia;o__Lachnospirales;f__Lachnospiraceae;g__UBA1258;s__	taxonomic classification defined by topology and ANI	topological placement and ANI have congruent species assignments	GCA_017553505.1, s__UBA1258 sp017553505, 95.0, 94.81, 0.873; GCA_017544835.1, s__UBA1258 sp017544835, 95.0, 87.23, 0.836; GCA_016283575.1, s__UBA1258 sp016283575, 95.0, 78.88, 0.199; GCA_016291405.1, s__UBA1258 sp016291405, 95.0, 78.75, 0.261; GCA_024680435.1, s__UBA1258 sp024680435, 95.0, 78.63, 0.269; GCA_002308235.1, s__UBA1258 sp002308235, 95.0, 78.58, 0.197; GCA_024687305.1, s__UBA1258 sp024…	93.29	11	N/A	N/A
LacbovAE2004_FD	d__Bacteria;p__Bacillota_A;c__Clostridia;o__Lachnospirales;f__Lachnospiraceae;g__Lachnobacterium;s__Lachnobacterium bovis_A	GCF_900111325.1	95	d__Bacteria;p__Bacillota_A;c__Clostridia;o__Lachnospirales;f__Lachnospiraceae;g__Lachnobacterium;s__Lachnobacterium bovis_A	99.33	0.938	GCF_900111325.1	95	d__Bacteria;p__Bacillota_A;c__Clostridia;o__Lachnospirales;f__Lachnospiraceae;g__Lachnobacterium;s__Lachnobacterium bovis_A	99.33	0.938	d__Bacteria;p__Bacillota_A;c__Clostridia;o__Lachnospirales;f__Lachnospiraceae;g__Lachnobacterium;s__	taxonomic classification defined by topology and ANI	topological placement and ANI have congruent species assignments	GCF_900107245.1, s__Lachnobacterium bovis, 95.0, 85.21, 0.727; GCA_900113385.1, s__Lachnobacterium sp900113385, 95.0, 81.32, 0.424	90.51	11	N/A	N/A
LacbovC6A12_FD	d__Bacteria;p__Bacillota_A;c__Clostridia;o__Lachnospirales;f__Lachnospiraceae;g__Lachnobacterium;s__Lachnobacterium bovis_A	GCF_900111325.1	95	d__Bacteria;p__Bacillota_A;c__Clostridia;o__Lachnospirales;f__Lachnospiraceae;g__Lachnobacterium;s__Lachnobacterium bovis_A	99.23	0.949	GCF_900111325.1	95	d__Bacteria;p__Bacillota_A;c__Clostridia;o__Lachnospirales;f__Lachnospiraceae;g__Lachnobacterium;s__Lachnobacterium bovis_A	99.23	0.949	d__Bacteria;p__Bacillota_A;c__Clostridia;o__Lachnospirales;f__Lachnospiraceae;g__Lachnobacterium;s__	taxonomic classification defined by topology and ANI	topological placement and ANI have congruent species assignments	GCF_900107245.1, s__Lachnobacterium bovis, 95.0, 85.41, 0.74; GCA_900113385.1, s__Lachnobacterium sp900113385, 95.0, 81.63, 0.465	91.36	11	N/A	N/A
LacbovDSM14045_FD	d__Bacteria;p__Bacillota_A;c__Clostridia;o__Lachnospirales;f__Lachnospiraceae;g__Lachnobacterium;s__Lachnobacterium bovis	GCF_900107245.1	95	d__Bacteria;p__Bacillota_A;c__Clostridia;o__Lachnospirales;f__Lachnospiraceae;g__Lachnobacterium;s__Lachnobacterium bovis	100	0.993	GCF_900107245.1	95	d__Bacteria;p__Bacillota_A;c__Clostridia;o__Lachnospirales;f__Lachnospiraceae;g__Lachnobacterium;s__Lachnobacterium bovis	100	0.993	d__Bacteria;p__Bacillota_A;c__Clostridia;o__Lachnospirales;f__Lachnospiraceae;g__Lachnobacterium;s__	taxonomic classification defined by topology and ANI	topological placement and ANI have congruent species assignments	GCF_900111325.1, s__Lachnobacterium bovis_A, 95.0, 85.22, 0.769; GCA_900113385.1, s__Lachnobacterium sp900113385, 95.0, 81.01, 0.452	92.19	11	N/A	N/A
LacbovNK4B19_FD	d__Bacteria;p__Bacillota_A;c__Clostridia;o__Lachnospirales;f__Lachnospiraceae;g__Lachnobacterium;s__Lachnobacterium bovis_A	GCF_900111325.1	95	d__Bacteria;p__Bacillota_A;c__Clostridia;o__Lachnospirales;f__Lachnospiraceae;g__Lachnobacterium;s__Lachnobacterium bovis_A	99.32	0.943	GCF_900111325.1	95	d__Bacteria;p__Bacillota_A;c__Clostridia;o__Lachnospirales;f__Lachnospiraceae;g__Lachnobacterium;s__Lachnobacterium bovis_A	99.32	0.943	d__Bacteria;p__Bacillota_A;c__Clostridia;o__Lachnospirales;f__Lachnospiraceae;g__Lachnobacterium;s__	taxonomic classification defined by topology and ANI	topological placement and ANI have congruent species assignments	GCF_900107245.1, s__Lachnobacterium bovis, 95.0, 85.26, 0.796; GCA_900113385.1, s__Lachnobacterium sp900113385, 95.0, 80.97, 0.457	91.36	11	N/A	N/A
LacbovS1b_FD	d__Bacteria;p__Bacillota_A;c__Clostridia;o__Lachnospirales;f__Lachnospiraceae;g__Lachnobacterium;s__Lachnobacterium bovis_A	GCF_900111325.1	95	d__Bacteria;p__Bacillota_A;c__Clostridia;o__Lachnospirales;f__Lachnospiraceae;g__Lachnobacterium;s__Lachnobacterium bovis_A	100	0.995	GCF_900111325.1	95	d__Bacteria;p__Bacillota_A;c__Clostridia;o__Lachnospirales;f__Lachnospiraceae;g__Lachnobacterium;s__Lachnobacterium bovis_A	100	0.995	d__Bacteria;p__Bacillota_A;c__Clostridia;o__Lachnospirales;f__Lachnospiraceae;g__Lachnobacterium;s__	taxonomic classification defined by topology and ANI	topological placement and ANI have congruent species assignments	GCF_900107245.1, s__Lachnobacterium bovis, 95.0, 85.24, 0.768; GCA_900113385.1, s__Lachnobacterium sp900113385, 95.0, 80.94, 0.449	91.36	11	N/A	N/A
LaccitNLAEzlG70_FD	d__Bacteria;p__Bacillota_A;c__Clostridia;o__Lachnospirales;f__Lachnospiraceae;g__Enterocloster;s__Enterocloster citroniae	GCF_000233455.1	95	d__Bacteria;p__Bacillota_A;c__Clostridia;o__Lachnospirales;f__Lachnospiraceae;g__Enterocloster;s__Enterocloster citroniae	99.31	0.89	GCF_000233455.1	95	d__Bacteria;p__Bacillota_A;c__Clostridia;o__Lachnospirales;f__Lachnospiraceae;g__Enterocloster;s__Enterocloster citroniae	99.31	0.89	d__Bacteria;p__Bacillota_A;c__Clostridia;o__Lachnospirales;f__Lachnospiraceae;g__Enterocloster;s__	taxonomic classification defined by topology and ANI	topological placement and ANI have congruent species assignments	GCF_003434055.1, s__Enterocloster aldenensis, 95.0, 81.87, 0.509; GCA_000155435.1, s__Enterocloster pacaense, 95.0, 81.63, 0.506; GCF_020297485.1, s__Enterocloster clostridioformis, 95.0, 80.74, 0.349; GCF_000424325.1, s__Enterocloster clostridioformis_A, 95.0, 80.49, 0.405; GCF_002234575.2, s__Enterocloster bolteae, 95.0, 80.41, 0.365; GCF_005845215.1, s__Enterocloster sp005845215, 95.0, 79.93, …	92.75	11	N/A	N/A
LaccloNLAEzlC196_FD	d__Bacteria;p__Bacillota_A;c__Clostridia;o__Lachnospirales;f__Lachnospiraceae;g__Enterocloster;s__Enterocloster clostridioformis	GCF_020297485.1	95	d__Bacteria;p__Bacillota_A;c__Clostridia;o__Lachnospirales;f__Lachnospiraceae;g__Enterocloster;s__Enterocloster clostridioformis	97.82	0.799	GCF_020297485.1	95	d__Bacteria;p__Bacillota_A;c__Clostridia;o__Lachnospirales;f__Lachnospiraceae;g__Enterocloster;s__Enterocloster clostridioformis	97.82	0.799	d__Bacteria;p__Bacillota_A;c__Clostridia;o__Lachnospirales;f__Lachnospiraceae;g__Enterocloster;s__	taxonomic classification defined by topology and ANI	topological placement and ANI have congruent species assignments	GCF_000424325.1, s__Enterocloster clostridioformis_A, 95.0, 93.8, 0.713; GCA_021201905.1, s__Enterocloster sp021201905, 95.0, 93.29, 0.621; GCF_002234575.2, s__Enterocloster bolteae, 95.0, 91.34, 0.73; GCF_005845215.1, s__Enterocloster sp005845215, 95.0, 88.62, 0.671; GCF_003434055.1, s__Enterocloster aldenensis, 95.0, 80.47, 0.412; GCA_000155435.1, s__Enterocloster pacaense, 95.0, 80.33, 0.416; …	92.93	11	N/A	N/A
LaccloNLAEzlG208_FD	d__Bacteria;p__Bacillota_A;c__Clostridia;o__Lachnospirales;f__Lachnospiraceae;g__Enterocloster;s__Enterocloster clostridioformis	GCF_020297485.1	95	d__Bacteria;p__Bacillota_A;c__Clostridia;o__Lachnospirales;f__Lachnospiraceae;g__Enterocloster;s__Enterocloster clostridioformis	97.83	0.8	GCF_020297485.1	95	d__Bacteria;p__Bacillota_A;c__Clostridia;o__Lachnospirales;f__Lachnospiraceae;g__Enterocloster;s__Enterocloster clostridioformis	97.83	0.8	d__Bacteria;p__Bacillota_A;c__Clostridia;o__Lachnospirales;f__Lachnospiraceae;g__Enterocloster;s__	taxonomic classification defined by topology and ANI	topological placement and ANI have congruent species assignments	GCF_000424325.1, s__Enterocloster clostridioformis_A, 95.0, 93.72, 0.723; GCA_021201905.1, s__Enterocloster sp021201905, 95.0, 93.32, 0.614; GCF_002234575.2, s__Enterocloster bolteae, 95.0, 91.38, 0.726; GCF_005845215.1, s__Enterocloster sp005845215, 95.0, 88.69, 0.671; GCF_003434055.1, s__Enterocloster aldenensis, 95.0, 80.47, 0.411; GCF_009696375.1, s__Enterocloster porci, 95.0, 80.34, 0.255; G…	92.93	11	N/A	N/A
LacconNLAEzlC134_FD	d__Bacteria;p__Bacillota_A;c__Clostridia;o__Lachnospirales;f__Lachnospiraceae;g__Muricomes;s__Muricomes contortus_C	GCF_003149105.1	95	d__Bacteria;p__Bacillota_A;c__Clostridia;o__Lachnospirales;f__Lachnospiraceae;g__Muricomes;s__Muricomes contortus_C	100	0.999	GCF_003149105.1	95	d__Bacteria;p__Bacillota_A;c__Clostridia;o__Lachnospirales;f__Lachnospiraceae;g__Muricomes;s__Muricomes contortus_C	100	0.999	d__Bacteria;p__Bacillota_A;c__Clostridia;o__Lachnospirales;f__Lachnospiraceae;g__Muricomes;s__	taxonomic classification defined by topology and ANI	topological placement and ANI have congruent species assignments	GCA_013911065.1, s__Muricomes sp013911065, 95.0, 94.72, 0.83; GCF_004346165.1, s__Muricomes intestini, 95.0, 80.28, 0.455; GCF_001517425.1, s__Muricomes sp001517425, 95.0, 79.4, 0.432; GCA_000509105.1, s__Muricomes sp000509105, 95.0, 78.84, 0.227; GCF_001404335.1, s__Muricomes contortus_B, 95.0, 78.84, 0.221; GCA_001028025.1, s__Muricomes fissicatena_A, 95.0, 78.8, 0.245; GCF_003149245.1, s__Muri…	92.15	11	N/A	N/A
LacgarM79_FD	d__Bacteria;p__Bacillota;c__Bacilli;o__Lactobacillales;f__Streptococcaceae;g__Lactococcus;s__Lactococcus garvieae	GCF_000739975.1	95	d__Bacteria;p__Bacillota;c__Bacilli;o__Lactobacillales;f__Streptococcaceae;g__Lactococcus;s__Lactococcus garvieae	98.24	0.887	GCF_000739975.1	95	d__Bacteria;p__Bacillota;c__Bacilli;o__Lactobacillales;f__Streptococcaceae;g__Lactococcus;s__Lactococcus garvieae	98.24	0.887	d__Bacteria;p__Bacillota;c__Bacilli;o__Lactobacillales;f__Streptococcaceae;g__Lactococcus;s__	taxonomic classification defined by topology and ANI	topological placement and ANI have congruent species assignments	GCF_002154895.1, s__Lactococcus petauri, 95.0, 92.84, 0.844; GCF_018403745.1, s__Lactococcus formosensis, 95.0, 90.9, 0.815; GCA_934191625.1, s__Lactococcus sp934191625, 95.0, 89.77, 0.806; GCF_943193185.1, s__Lactococcus sp943193185, 95.0, 83.69, 0.558; GCF_016758115.1, s__Lactococcus sp002492185, 95.0, 83.62, 0.579; GCF_016027715.1, s__Lactococcus garvieae_A, 95.0, 82.88, 0.614; GCF_003116835.1…	97.87	11	N/A	N/A
Laclacslactis511_FD	d__Bacteria;p__Bacillota;c__Bacilli;o__Lactobacillales;f__Streptococcaceae;g__Lactococcus;s__Lactococcus lactis	GCF_900099625.1	95	d__Bacteria;p__Bacillota;c__Bacilli;o__Lactobacillales;f__Streptococcaceae;g__Lactococcus;s__Lactococcus lactis	97.96	0.846	GCF_900099625.1	95	d__Bacteria;p__Bacillota;c__Bacilli;o__Lactobacillales;f__Streptococcaceae;g__Lactococcus;s__Lactococcus lactis	97.96	0.846	d__Bacteria;p__Bacillota;c__Bacilli;o__Lactobacillales;f__Streptococcaceae;g__Lactococcus;s__	taxonomic classification defined by topology and ANI	topological placement and ANI have congruent species assignments	GCF_001591705.1, s__Lactococcus cremoris, 95.0, 87.7, 0.774; GCF_014905395.1, s__Lactococcus taiwanensis, 95.0, 84.42, 0.522; GCF_004210295.1, s__Lactococcus sp004210295, 95.0, 81.87, 0.472; GCF_009601015.1, s__Lactococcus hircilactis, 95.0, 79.8, 0.224; GCF_003627095.1, s__Lactococcus allomyrinae, 95.0, 79.7, 0.374; GCF_006965445.1, s__Lactococcus protaetiae, 95.0, 79.36, 0.395; GCF_016027715.1,…	96.25	11	N/A	N/A
LaclavNLAEzlG277_FD	d__Bacteria;p__Bacillota_A;c__Clostridia;o__Lachnospirales;f__Lachnospiraceae;g__Enterocloster;s__Enterocloster lavalensis	GCF_902364025.1	95	d__Bacteria;p__Bacillota_A;c__Clostridia;o__Lachnospirales;f__Lachnospiraceae;g__Enterocloster;s__Enterocloster lavalensis	98.11	0.848	GCF_902364025.1	95	d__Bacteria;p__Bacillota_A;c__Clostridia;o__Lachnospirales;f__Lachnospiraceae;g__Enterocloster;s__Enterocloster lavalensis	98.11	0.848	d__Bacteria;p__Bacillota_A;c__Clostridia;o__Lachnospirales;f__Lachnospiraceae;g__Enterocloster;s__	taxonomic classification defined by topology and ANI	topological placement and ANI have congruent species assignments	GCA_025149125.1, s__Enterocloster asparagiformis, 95.0, 94.52, 0.801; GCA_018380885.1, s__Enterocloster sp900555905, 95.0, 86.31, 0.675; GCA_900555045.1, s__Enterocloster sp900555045, 95.0, 83.31, 0.57; GCA_900551225.1, s__Enterocloster sp900551225, 95.0, 80.08, 0.443; GCF_002234575.2, s__Enterocloster bolteae, 95.0, 80.05, 0.225; GCF_020297485.1, s__Enterocloster clostridioformis, 95.0, 79.46, 0…	90.53	11	N/A	N/A
LacmucAGR63_FD	d__Bacteria;p__Bacillota;c__Bacilli;o__Lactobacillales;f__Lactobacillaceae;g__Limosilactobacillus;s__Limosilactobacillus mucosae	GCF_001436025.1	95	d__Bacteria;p__Bacillota;c__Bacilli;o__Lactobacillales;f__Lactobacillaceae;g__Limosilactobacillus;s__Limosilactobacillus mucosae	97.19	0.891	GCF_001436025.1	95	d__Bacteria;p__Bacillota;c__Bacilli;o__Lactobacillales;f__Lactobacillaceae;g__Limosilactobacillus;s__Limosilactobacillus mucosae	97.19	0.891	d__Bacteria;p__Bacillota;c__Bacilli;o__Lactobacillales;f__Lactobacillaceae;g__Limosilactobacillus;s__	taxonomic classification defined by topology and ANI	topological placement and ANI have congruent species assignments	GCF_012843675.1, s__Limosilactobacillus sp012843675, 95.0, 87.29, 0.849; GCF_019797825.1, s__Limosilactobacillus panis_A, 95.0, 80.1, 0.137; GCA_022482365.1, s__Limosilactobacillus sp022482365, 95.0, 79.94, 0.163; GCF_013394085.1, s__Limosilactobacillus fermentum, 95.0, 79.77, 0.141; GCF_900240275.1, s__Limosilactobacillus timonensis, 95.0, 79.64, 0.101; GCA_902834055.1, s__Limosilactobacillus sp…	96.39	11	N/A	N/A
LacmucKHPC15_FD	d__Bacteria;p__Bacillota;c__Bacilli;o__Lactobacillales;f__Lactobacillaceae;g__Limosilactobacillus;s__Limosilactobacillus mucosae	GCF_001436025.1	95	d__Bacteria;p__Bacillota;c__Bacilli;o__Lactobacillales;f__Lactobacillaceae;g__Limosilactobacillus;s__Limosilactobacillus mucosae	95.7	0.917	GCF_001436025.1	95	d__Bacteria;p__Bacillota;c__Bacilli;o__Lactobacillales;f__Lactobacillaceae;g__Limosilactobacillus;s__Limosilactobacillus mucosae	95.7	0.917	d__Bacteria;p__Bacillota;c__Bacilli;o__Lactobacillales;f__Lactobacillaceae;g__Limosilactobacillus;s__	taxonomic classification defined by topology and ANI	topological placement and ANI have congruent species assignments	GCF_012843675.1, s__Limosilactobacillus sp012843675, 95.0, 87.62, 0.831; GCA_022482365.1, s__Limosilactobacillus sp022482365, 95.0, 78.71, 0.149; GCF_019797825.1, s__Limosilactobacillus panis_A, 95.0, 78.7, 0.131; GCA_002299975.1, s__Limosilactobacillus sp002299975, 95.0, 78.64, 0.146; GCA_019117285.1, s__Limosilactobacillus intestinigallinarum, 95.0, 78.63, 0.153; GCF_013394085.1, s__Limosilacto…	96.35	11	N/A	N/A
LacmucKHPX11_FD	d__Bacteria;p__Bacillota;c__Bacilli;o__Lactobacillales;f__Lactobacillaceae;g__Limosilactobacillus;s__Limosilactobacillus mucosae	GCF_001436025.1	95	d__Bacteria;p__Bacillota;c__Bacilli;o__Lactobacillales;f__Lactobacillaceae;g__Limosilactobacillus;s__Limosilactobacillus mucosae	95.82	0.908	GCF_001436025.1	95	d__Bacteria;p__Bacillota;c__Bacilli;o__Lactobacillales;f__Lactobacillaceae;g__Limosilactobacillus;s__Limosilactobacillus mucosae	95.82	0.908	d__Bacteria;p__Bacillota;c__Bacilli;o__Lactobacillales;f__Lactobacillaceae;g__Limosilactobacillus;s__	taxonomic classification defined by topology and ANI	topological placement and ANI have congruent species assignments	GCF_012843675.1, s__Limosilactobacillus sp012843675, 95.0, 87.57, 0.843; GCF_001435345.1, s__Limosilactobacillus pontis, 95.0, 78.96, 0.145; GCA_902834055.1, s__Limosilactobacillus sp902834055, 95.0, 78.87, 0.159; GCF_019797825.1, s__Limosilactobacillus panis_A, 95.0, 78.82, 0.134; GCF_013394085.1, s__Limosilactobacillus fermentum, 95.0, 78.81, 0.145; GCA_022482365.1, s__Limosilactobacillus sp022…	96.43	11	N/A	N/A
LacmucWCC8_FD	d__Bacteria;p__Bacillota;c__Bacilli;o__Lactobacillales;f__Lactobacillaceae;g__Limosilactobacillus;s__Limosilactobacillus mucosae	GCF_001436025.1	95	d__Bacteria;p__Bacillota;c__Bacilli;o__Lactobacillales;f__Lactobacillaceae;g__Limosilactobacillus;s__Limosilactobacillus mucosae	95.71	0.911	GCF_001436025.1	95	d__Bacteria;p__Bacillota;c__Bacilli;o__Lactobacillales;f__Lactobacillaceae;g__Limosilactobacillus;s__Limosilactobacillus mucosae	95.71	0.911	d__Bacteria;p__Bacillota;c__Bacilli;o__Lactobacillales;f__Lactobacillaceae;g__Limosilactobacillus;s__	taxonomic classification defined by topology and ANI	topological placement and ANI have congruent species assignments	GCF_012843675.1, s__Limosilactobacillus sp012843675, 95.0, 87.71, 0.83; GCA_022482365.1, s__Limosilactobacillus sp022482365, 95.0, 78.83, 0.149; GCF_019797825.1, s__Limosilactobacillus panis_A, 95.0, 78.81, 0.131; GCA_019117285.1, s__Limosilactobacillus intestinigallinarum, 95.0, 78.73, 0.158; GCF_001435345.1, s__Limosilactobacillus pontis, 95.0, 78.65, 0.147; GCF_013394085.1, s__Limosilactobacil…	96.43	11	N/A	N/A
LacmulATCC19207_FD	d__Bacteria;p__Bacillota_A;c__Clostridia;o__Lachnospirales;f__Lachnospiraceae;g__Lachnospira;s__Lachnospira multipara	GCF_000424105.1	95.5522	d__Bacteria;p__Bacillota_A;c__Clostridia;o__Lachnospirales;f__Lachnospiraceae;g__Lachnospira;s__Lachnospira multipara	100	0.996	GCF_000424105.1	95.5522	d__Bacteria;p__Bacillota_A;c__Clostridia;o__Lachnospirales;f__Lachnospiraceae;g__Lachnospira;s__Lachnospira multipara	100	0.996	d__Bacteria;p__Bacillota_A;c__Clostridia;o__Lachnospirales;f__Lachnospiraceae;g__Lachnospira;s__	taxonomic classification defined by topology and ANI	topological placement and ANI have congruent species assignments	GCF_900103815.1, s__Lachnospira pectinoschiza_B, 95.5522, 95.55, 0.865; GCF_000702205.1, s__Lachnospira multipara_A, 95.0, 85.1, 0.651; GCF_003464165.1, s__Lachnospira sp003451515, 95.0, 79.2, 0.176; GCA_019424245.1, s__Lachnospira sp019424245, 95.0, 79.0, 0.192; GCF_009680455.1, s__Lachnospira eligens_A, 95.6336, 78.87, 0.168; GCF_000146185.1, s__Lachnospira eligens, 95.6336, 78.83, 0.186; GCA_9…	92.12	11	N/A	N/A
LacmulD15d_FD	d__Bacteria;p__Bacillota_A;c__Clostridia;o__Lachnospirales;f__Lachnospiraceae;g__Lachnospira;s__Lachnospira multipara	GCF_000424105.1	95.5522	d__Bacteria;p__Bacillota_A;c__Clostridia;o__Lachnospirales;f__Lachnospiraceae;g__Lachnospira;s__Lachnospira multipara	98.13	0.9	GCF_000424105.1	95.5522	d__Bacteria;p__Bacillota_A;c__Clostridia;o__Lachnospirales;f__Lachnospiraceae;g__Lachnospira;s__Lachnospira multipara	98.13	0.9	d__Bacteria;p__Bacillota_A;c__Clostridia;o__Lachnospirales;f__Lachnospiraceae;g__Lachnospira;s__	taxonomic classification defined by topology and ANI	topological placement and ANI have congruent species assignments	GCF_900103815.1, s__Lachnospira pectinoschiza_B, 95.5522, 95.52, 0.845; GCF_000702205.1, s__Lachnospira multipara_A, 95.0, 85.11, 0.675; GCF_003464165.1, s__Lachnospira sp003451515, 95.0, 79.21, 0.169; GCA_019424245.1, s__Lachnospira sp019424245, 95.0, 78.99, 0.194; GCF_000146185.1, s__Lachnospira eligens, 95.6336, 78.9, 0.183; GCF_009680455.1, s__Lachnospira eligens_A, 95.6336, 78.9, 0.163; GCA_…	92.93	11	N/A	N/A
LacmulLB2003_FD	d__Bacteria;p__Bacillota_A;c__Clostridia;o__Lachnospirales;f__Lachnospiraceae;g__Lachnospira;s__Lachnospira multipara_A	GCF_000702205.1	95	d__Bacteria;p__Bacillota_A;c__Clostridia;o__Lachnospirales;f__Lachnospiraceae;g__Lachnospira;s__Lachnospira multipara_A	100	0.998	GCF_000702205.1	95	d__Bacteria;p__Bacillota_A;c__Clostridia;o__Lachnospirales;f__Lachnospiraceae;g__Lachnospira;s__Lachnospira multipara_A	100	0.998	d__Bacteria;p__Bacillota_A;c__Clostridia;o__Lachnospirales;f__Lachnospiraceae;g__Lachnospira;s__	taxonomic classification defined by topology and ANI	topological placement and ANI have congruent species assignments	GCF_000424105.1, s__Lachnospira multipara, 95.5522, 85.1, 0.651; GCF_900103815.1, s__Lachnospira pectinoschiza_B, 95.5522, 83.53, 0.628; GCA_900112995.1, s__Lachnospira rogosae, 95.0, 78.95, 0.192; GCA_900547255.1, s__Lachnospira sp900547255, 95.0, 78.9, 0.136; GCF_003464165.1, s__Lachnospira sp003451515, 95.0, 78.82, 0.181; GCF_000146185.1, s__Lachnospira eligens, 95.6336, 78.62, 0.201; GCA_0034…	92.23	11	N/A	N/A
LacmulMC2003_FD	d__Bacteria;p__Bacillota_A;c__Clostridia;o__Lachnospirales;f__Lachnospiraceae;g__Lachnospira;s__Lachnospira multipara_A	GCF_000702205.1	95	d__Bacteria;p__Bacillota_A;c__Clostridia;o__Lachnospirales;f__Lachnospiraceae;g__Lachnospira;s__Lachnospira multipara_A	98.7	0.918	GCF_000702205.1	95	d__Bacteria;p__Bacillota_A;c__Clostridia;o__Lachnospirales;f__Lachnospiraceae;g__Lachnospira;s__Lachnospira multipara_A	98.7	0.918	d__Bacteria;p__Bacillota_A;c__Clostridia;o__Lachnospirales;f__Lachnospiraceae;g__Lachnospira;s__	taxonomic classification defined by topology and ANI	topological placement and ANI have congruent species assignments	GCF_000424105.1, s__Lachnospira multipara, 95.5522, 85.29, 0.688; GCF_900103815.1, s__Lachnospira pectinoschiza_B, 95.5522, 83.65, 0.632; GCA_003458705.1, s__Lachnospira sp003537285, 95.4867, 78.91, 0.185; GCA_900547255.1, s__Lachnospira sp900547255, 95.0, 78.75, 0.14; GCF_003464165.1, s__Lachnospira sp003451515, 95.0, 78.69, 0.186; GCF_000146185.1, s__Lachnospira eligens, 95.6336, 78.62, 0.201; …	92.23	11	N/A	N/A
LacoroNLAEzlC242_FD	d__Bacteria;p__Bacillota_A;c__Clostridia;o__Lachnospirales;f__Lachnospiraceae;g__Muricomes;s__Muricomes oroticus	GCF_003149245.1	95	d__Bacteria;p__Bacillota_A;c__Clostridia;o__Lachnospirales;f__Lachnospiraceae;g__Muricomes;s__Muricomes oroticus	100	0.999	GCF_003149245.1	95	d__Bacteria;p__Bacillota_A;c__Clostridia;o__Lachnospirales;f__Lachnospiraceae;g__Muricomes;s__Muricomes oroticus	100	0.999	d__Bacteria;p__Bacillota_A;c__Clostridia;o__Lachnospirales;f__Lachnospiraceae;g__Muricomes;s__	taxonomic classification defined by topology and ANI	topological placement and ANI have congruent species assignments	GCF_012524165.2, s__Muricomes faecalis, 95.0, 80.56, 0.384; GCA_001028025.1, s__Muricomes fissicatena_A, 95.0, 79.64, 0.32; GCF_001404335.1, s__Muricomes contortus_B, 95.0, 79.22, 0.275; GCA_000509105.1, s__Muricomes sp000509105, 95.0, 79.18, 0.288; GCF_003149105.1, s__Muricomes contortus_C, 95.0, 78.78, 0.214; GCA_013911065.1, s__Muricomes sp013911065, 95.0, 78.69, 0.218; GCF_004346165.1, s__Mur…	92.79	11	N/A	N/A
LacpecM83_FD	d__Bacteria;p__Bacillota_A;c__Clostridia;o__Lachnospirales;f__Lachnospiraceae;g__Lachnospira;s__Lachnospira pectinoschiza_B	GCF_900103815.1	95.5522	d__Bacteria;p__Bacillota_A;c__Clostridia;o__Lachnospirales;f__Lachnospiraceae;g__Lachnospira;s__Lachnospira pectinoschiza_B	100	1	GCF_900103815.1	95.5522	d__Bacteria;p__Bacillota_A;c__Clostridia;o__Lachnospirales;f__Lachnospiraceae;g__Lachnospira;s__Lachnospira pectinoschiza_B	100	1	d__Bacteria;p__Bacillota_A;c__Clostridia;o__Lachnospirales;f__Lachnospiraceae;g__Lachnospira;s__	taxonomic classification defined by topology and ANI	topological placement and ANI have congruent species assignments	GCF_000424105.1, s__Lachnospira multipara, 95.5522, 95.55, 0.865; GCF_000702205.1, s__Lachnospira multipara_A, 95.0, 83.52, 0.629; GCA_900112995.1, s__Lachnospira rogosae, 95.0, 79.08, 0.18; GCF_003464165.1, s__Lachnospira sp003451515, 95.0, 79.05, 0.169; GCF_000146185.1, s__Lachnospira eligens, 95.6336, 78.91, 0.179; GCF_009680455.1, s__Lachnospira eligens_A, 95.6336, 78.87, 0.165; GCA_019424245…	92.17	11	N/A	N/A
LacplaAG30_FD	d__Bacteria;p__Bacillota;c__Bacilli;o__Lactobacillales;f__Lactobacillaceae;g__Lactiplantibacillus;s__Lactiplantibacillus plantarum	GCF_014131735.1	95	d__Bacteria;p__Bacillota;c__Bacilli;o__Lactobacillales;f__Lactobacillaceae;g__Lactiplantibacillus;s__Lactiplantibacillus plantarum	98.99	0.915	GCF_014131735.1	95	d__Bacteria;p__Bacillota;c__Bacilli;o__Lactobacillales;f__Lactobacillaceae;g__Lactiplantibacillus;s__Lactiplantibacillus plantarum	98.99	0.915	d__Bacteria;p__Bacillota;c__Bacilli;o__Lactobacillales;f__Lactobacillaceae;g__Lactiplantibacillus;s__	taxonomic classification defined by topology and ANI	topological placement and ANI have congruent species assignments	GCF_003641145.1, s__Lactiplantibacillus paraplantarum, 95.0, 87.75, 0.742; GCF_003641185.1, s__Lactiplantibacillus pentosus, 95.0, 83.07, 0.61; GCF_000463075.2, s__Lactiplantibacillus plantarum_A, 95.0, 82.76, 0.578; GCF_001438845.1, s__Lactiplantibacillus xiangfangensis, 95.0, 80.85, 0.391; GCF_005405405.1, s__Lactiplantibacillus plajomi, 95.0, 80.65, 0.374; GCF_001039045.1, s__Lactiplantibacill…	91.98	11	N/A	N/A
LacrumDSM20403_FD	d__Bacteria;p__Bacillota;c__Bacilli;o__Lactobacillales;f__Lactobacillaceae;g__Ligilactobacillus;s__Ligilactobacillus ruminis	GCF_900113455.1	95	d__Bacteria;p__Bacillota;c__Bacilli;o__Lactobacillales;f__Lactobacillaceae;g__Ligilactobacillus;s__Ligilactobacillus ruminis	100	0.986	GCF_900113455.1	95	d__Bacteria;p__Bacillota;c__Bacilli;o__Lactobacillales;f__Lactobacillaceae;g__Ligilactobacillus;s__Ligilactobacillus ruminis	100	0.986	d__Bacteria;p__Bacillota;c__Bacilli;o__Lactobacillales;f__Lactobacillaceae;g__Ligilactobacillus;s__	taxonomic classification defined by topology and ANI	topological placement and ANI have congruent species assignments	GCA_900110005.1, s__Ligilactobacillus ruminis_A, 95.0, 80.34, 0.215; GCA_934201845.1, s__Ligilactobacillus sp934201845, 95.0, 80.19, 0.484; GCF_001591685.1, s__Ligilactobacillus murinus, 95.0, 79.76, 0.076; GCF_001434535.1, s__Ligilactobacillus animalis, 95.0, 79.54, 0.104; GCF_001434405.1, s__Ligilactobacillus apodemi, 95.0, 79.51, 0.096; GCF_001436215.1, s__Ligilactobacillus agilis, 95.0, 79.31…	95.85	11	N/A	N/A
LacrumWC1T17_FD	d__Bacteria;p__Bacillota;c__Bacilli;o__Lactobacillales;f__Lactobacillaceae;g__Ligilactobacillus;s__Ligilactobacillus ruminis_A	GCA_900110005.1	95	d__Bacteria;p__Bacillota;c__Bacilli;o__Lactobacillales;f__Lactobacillaceae;g__Ligilactobacillus;s__Ligilactobacillus ruminis_A	100	1	GCA_900110005.1	95	d__Bacteria;p__Bacillota;c__Bacilli;o__Lactobacillales;f__Lactobacillaceae;g__Ligilactobacillus;s__Ligilactobacillus ruminis_A	100	1	d__Bacteria;p__Bacillota;c__Bacilli;o__Lactobacillales;f__Lactobacillaceae;g__Ligilactobacillus;s__	taxonomic classification defined by topology and ANI	topological placement and ANI have congruent species assignments	GCF_900113455.1, s__Ligilactobacillus ruminis, 95.0, 80.33, 0.213; GCF_001434535.1, s__Ligilactobacillus animalis, 95.0, 79.06, 0.143; GCA_910587695.1, s__Ligilactobacillus sp910587695, 95.0, 78.83, 0.138; GCF_001434405.1, s__Ligilactobacillus apodemi, 95.0, 78.69, 0.165; GCA_934201845.1, s__Ligilactobacillus sp934201845, 95.0, 78.62, 0.181; GCA_905204935.1, s__Ligilactobacillus sp900765635, 95.0…	96.68	11	N/A	N/A
MGYG000290000	d__Bacteria;p__Bacteroidota;c__Bacteroidia;o__Bacteroidales;f__Bacteroidaceae;g__Prevotella;s__Prevotella sp902792635	GCA_902792635.1	95	d__Bacteria;p__Bacteroidota;c__Bacteroidia;o__Bacteroidales;f__Bacteroidaceae;g__Prevotella;s__Prevotella sp902792635	100	0.999	GCA_902792635.1	95	d__Bacteria;p__Bacteroidota;c__Bacteroidia;o__Bacteroidales;f__Bacteroidaceae;g__Prevotella;s__Prevotella sp902792635	100	0.999	d__Bacteria;p__Bacteroidota;c__Bacteroidia;o__Bacteroidales;f__Bacteroidaceae;g__Prevotella;s__	taxonomic classification defined by topology and ANI	topological placement and ANI have congruent species assignments	GCA_002353825.1, s__Prevotella sp002353825, 95.0, 88.12, 0.746; GCA_900315955.1, s__Prevotella sp900315955, 95.0, 84.41, 0.53; GCF_000218235.1, s__Prevotella multisaccharivorax, 95.0, 79.65, 0.348; GCA_900543585.1, s__Prevotella sp900543585, 95.0, 79.17, 0.371; GCF_009695775.1, s__Prevotella mizrahii, 95.0, 79.02, 0.248; GCA_900322035.1, s__Prevotella sp900322035, 95.0, 78.94, 0.131; GCA_02276982…	95.41	11	N/A	N/A
MGYG000290001	d__Bacteria;p__Bacteroidota;c__Bacteroidia;o__Bacteroidales;f__Muribaculaceae;g__Sodaliphilus;s__Sodaliphilus pleomorphus	GCF_009676955.1	95	d__Bacteria;p__Bacteroidota;c__Bacteroidia;o__Bacteroidales;f__Muribaculaceae;g__Sodaliphilus;s__Sodaliphilus pleomorphus	98.36	0.924	GCF_009676955.1	95	d__Bacteria;p__Bacteroidota;c__Bacteroidia;o__Bacteroidales;f__Muribaculaceae;g__Sodaliphilus;s__Sodaliphilus pleomorphus	98.36	0.924	d__Bacteria;p__Bacteroidota;c__Bacteroidia;o__Bacteroidales;f__Muribaculaceae;g__Sodaliphilus;s__	taxonomic classification defined by topology and ANI	topological placement and ANI have congruent species assignments	GCA_900770215.1, s__Sodaliphilus sp900770215, 95.0, 90.76, 0.827; GCA_900314215.1, s__Sodaliphilus sp900314215, 95.0, 84.78, 0.693; GCA_934661195.1, s__Sodaliphilus sp934661195, 95.0, 78.5, 0.345; GCA_934667475.1, s__Sodaliphilus sp934667475, 95.0, 78.46, 0.379; GCA_016287065.1, s__Sodaliphilus sp016287065, 95.0, 77.91, 0.249; GCA_018065815.1, s__Sodaliphilus sp018065815, 95.0, 77.82, 0.183; GCA_…	95.93	11	N/A	N/A
MGYG000290002	d__Bacteria;p__Actinomycetota;c__Coriobacteriia;o__Coriobacteriales;f__Atopobiaceae;g__Parafannyhessea;s__Parafannyhessea intestinalis	GCF_023276655.1	95	d__Bacteria;p__Actinomycetota;c__Coriobacteriia;o__Coriobacteriales;f__Atopobiaceae;g__Parafannyhessea;s__Parafannyhessea intestinalis	97.63	0.938	GCF_023276655.1	95	d__Bacteria;p__Actinomycetota;c__Coriobacteriia;o__Coriobacteriales;f__Atopobiaceae;g__Parafannyhessea;s__Parafannyhessea intestinalis	97.63	0.938	d__Bacteria;p__Actinomycetota;c__Coriobacteriia;o__Coriobacteriales;f__Atopobiaceae;g__Parafannyhessea;s__	taxonomic classification defined by topology and ANI	topological placement and ANI have congruent species assignments	GCA_017941585.1, s__Parafannyhessea sp017941585, 95.0, 82.93, 0.555; GCF_900111255.1, s__Parafannyhessea umbonata_A, 95.0, 82.09, 0.559; GCA_003862195.1, s__Parafannyhessea sp003862195, 95.0, 81.97, 0.523; GCF_012844235.1, s__Parafannyhessea sp900538935, 95.0, 81.41, 0.533; GCF_900105025.1, s__Parafannyhessea umbonata, 95.0, 81.08, 0.516	86.61	11	N/A	N/A
MGYG000290003	d__Bacteria;p__Bacillota_A;c__Clostridia;o__Lachnospirales;f__Lachnospiraceae;g__UBA2912;s__UBA2912 sp902787905	GCA_902787905.1	95	d__Bacteria;p__Bacillota_A;c__Clostridia;o__Lachnospirales;f__Lachnospiraceae;g__UBA2912;s__UBA2912 sp902787905	100	0.976	GCA_902787905.1	95	d__Bacteria;p__Bacillota_A;c__Clostridia;o__Lachnospirales;f__Lachnospiraceae;g__UBA2912;s__UBA2912 sp902787905	100	0.976	d__Bacteria;p__Bacillota_A;c__Clostridia;o__Lachnospirales;f__Lachnospiraceae;g__UBA2912;s__	taxonomic classification defined by topology and ANI	topological placement and ANI have congruent species assignments	GCA_024685315.1, s__UBA2912 sp024685315, 95.0, 76.79, 0.051; GCA_900317095.1, s__UBA2912 sp900317095, 95.0, 76.55, 0.094; GCA_900314775.1, s__UBA2912 sp900314775, 95.0, 76.55, 0.103; GCA_902796775.1, s__UBA2912 sp902796775, 95.0, 76.36, 0.065; GCA_900314845.1, s__UBA2912 sp900314845, 95.0, 76.21, 0.081	66.79	11	N/A	N/A
MGYG000290004	d__Bacteria;p__Bacillota_A;c__Clostridia;o__Lachnospirales;f__Lachnospiraceae;g__CAG-791;s__CAG-791 sp900321785	GCA_900321785.1	95	d__Bacteria;p__Bacillota_A;c__Clostridia;o__Lachnospirales;f__Lachnospiraceae;g__CAG-791;s__CAG-791 sp900321785	99.17	0.774	GCA_900321785.1	95	d__Bacteria;p__Bacillota_A;c__Clostridia;o__Lachnospirales;f__Lachnospiraceae;g__CAG-791;s__CAG-791 sp900321785	99.17	0.774	d__Bacteria;p__Bacillota_A;c__Clostridia;o__Lachnospirales;f__Lachnospiraceae;g__CAG-791;s__	taxonomic classification defined by topology and ANI	topological placement and ANI have congruent species assignments	GCA_902780385.1, s__CAG-791 sp902780385, 95.0, 82.28, 0.54; GCA_002390025.1, s__CAG-791 sp002390025, 95.0, 82.09, 0.495; GCA_900318375.1, s__CAG-791 sp900318375, 95.0, 81.68, 0.535; GCA_902781325.1, s__CAG-791 sp902781325, 95.0, 81.2, 0.158; GCA_902785055.1, s__CAG-791 sp902785055, 95.0, 80.84, 0.175; GCA_902777355.1, s__CAG-791 sp902777355, 95.0, 80.22, 0.403; GCA_902781215.1, s__CAG-791 sp90278…	73.55	11	N/A	Genome has more than 10.8% of markers with multiple hits
MGYG000290005	d__Bacteria;p__Bacillota;c__Bacilli;o__RF39;f__UBA660;g__RUG705;s__	N/A	N/A	N/A	N/A	N/A	GCA_016291995.1	95	d__Bacteria;p__Bacillota;c__Bacilli;o__RF39;f__UBA660;g__RUG705;s__RUG705 sp016291995	78.31	0.409	d__Bacteria;p__Bacillota;c__Bacilli;o__RF39;f__UBA660;g__RUG705;s__	taxonomic classification defined by topology and ANI	classification based on placement in class-level tree	GCA_902788975.1, s__RUG705 sp902788975, 95.0, 79.19, 0.409; GCA_934098745.1, s__RUG705 sp934098745, 95.0, 78.03, 0.318; GCA_900321645.1, s__RUG705 sp900321645, 95.0, 77.96, 0.387; GCA_944350315.1, s__RUG705 sp944350315, 95.0, 77.9, 0.296; GCA_900759875.1, s__RUG705 sp900759875, 95.0, 77.78, 0.271; GCA_934098395.1, s__RUG705 sp934098395, 95.0, 77.76, 0.34; GCA_905188025.1, s__RUG705 sp905188025, 9…	70.92	11	0.97345	N/A
MGYG000290006	d__Bacteria;p__Bacillota_A;c__Clostridia;o__Lachnospirales;f__Lachnospiraceae;g__Merdiplasma;s__Merdiplasma sp902778245	GCA_902778245.1	95	d__Bacteria;p__Bacillota_A;c__Clostridia;o__Lachnospirales;f__Lachnospiraceae;g__Merdiplasma;s__Merdiplasma sp902778245	100	0.996	GCA_902778245.1	95	d__Bacteria;p__Bacillota_A;c__Clostridia;o__Lachnospirales;f__Lachnospiraceae;g__Merdiplasma;s__Merdiplasma sp902778245	100	0.996	d__Bacteria;p__Bacillota_A;c__Clostridia;o__Lachnospirales;f__Lachnospiraceae;g__Merdiplasma;s__	taxonomic classification defined by topology and ANI	topological placement and ANI have congruent species assignments	GCA_902802515.1, s__Merdiplasma sp902802515, 95.0, 94.2, 0.808; GCA_018713435.1, s__Merdiplasma excrementigallinarum, 95.0, 77.79, 0.185; GCA_905207905.1, s__Merdiplasma sp905207905, 95.0, 77.74, 0.151; GCA_900770325.1, s__Merdiplasma sp900770325, 95.0, 77.48, 0.159; GCA_934371475.1, s__Merdiplasma sp934371475, 95.0, 77.13, 0.155	88.3	11	N/A	N/A
MGYG000290007	d__Bacteria;p__Bacillota_A;c__Clostridia;o__Lachnospirales;f__Lachnospiraceae;g__NK4A144;s__NK4A144 sp902783395	GCA_902783395.1	95	d__Bacteria;p__Bacillota_A;c__Clostridia;o__Lachnospirales;f__Lachnospiraceae;g__NK4A144;s__NK4A144 sp902783395	100	0.985	GCA_902783395.1	95	d__Bacteria;p__Bacillota_A;c__Clostridia;o__Lachnospirales;f__Lachnospiraceae;g__NK4A144;s__NK4A144 sp902783395	100	0.985	d__Bacteria;p__Bacillota_A;c__Clostridia;o__Lachnospirales;f__Lachnospiraceae;g__NK4A144;s__	taxonomic classification defined by topology and ANI	topological placement and ANI have congruent species assignments	GCA_902782655.1, s__NK4A144 sp902782655, 95.0, 78.22, 0.327; GCA_902803745.1, s__NK4A144 sp902803745, 95.0, 77.87, 0.281; GCA_000621405.1, s__NK4A144 sp000621405, 95.0, 77.68, 0.264; GCA_017417105.1, s__NK4A144 sp017417105, 95.0, 77.67, 0.201; GCA_017483425.1, s__NK4A144 sp017483425, 95.0, 77.64, 0.232; GCA_017455525.1, s__NK4A144 sp017455525, 95.0, 77.4, 0.247; GCA_016280355.1, s__NK4A144 sp0162…	71	11	N/A	N/A
MGYG000290008	d__Bacteria;p__Bacillota_A;c__Clostridia;o__Oscillospirales;f__Acutalibacteraceae;g__Eubacterium_R;s__	N/A	N/A	N/A	N/A	N/A	GCA_015065505.1	95	d__Bacteria;p__Bacillota_A;c__Clostridia;o__Oscillospirales;f__Acutalibacteraceae;g__Eubacterium_R;s__Eubacterium_R sp015065505	83.24	0.709	d__Bacteria;p__Bacillota_A;c__Clostridia;o__Oscillospirales;f__Acutalibacteraceae;g__Eubacterium_R;s__	taxonomic classification defined by topology and ANI	classification based on placement in class-level tree	GCA_905233545.1, s__Eubacterium_R sp905233545, 95.0, 82.01, 0.682; GCA_017476375.1, s__Eubacterium_R sp017476375, 95.0, 81.82, 0.615; GCA_017543725.1, s__Eubacterium_R sp017543725, 95.0, 81.34, 0.696; GCA_017445905.1, s__Eubacterium_R sp017445905, 95.0, 81.19, 0.618; GCA_020860025.1, s__Eubacterium_R sp020860025, 95.0, 79.05, 0.177; GCA_017514345.1, s__Eubacterium_R sp017514345, 95.0, 79.04, 0.37…	92.23	11	0.98718	Genome not assigned to closest species as it falls outside its pre-defined ANI radius
MGYG000290009	d__Bacteria;p__Bacillota;c__Bacilli;o__Erysipelotrichales;f__Erysipelotrichaceae;g__Bulleidia;s__Bulleidia sp902766675	GCA_902766675.1	95	d__Bacteria;p__Bacillota;c__Bacilli;o__Erysipelotrichales;f__Erysipelotrichaceae;g__Bulleidia;s__Bulleidia sp902766675	100	0.981	GCA_902766675.1	95	d__Bacteria;p__Bacillota;c__Bacilli;o__Erysipelotrichales;f__Erysipelotrichaceae;g__Bulleidia;s__Bulleidia sp902766675	100	0.981	d__Bacteria;p__Bacillota;c__Bacilli;o__Erysipelotrichales;f__Erysipelotrichaceae;g__Bulleidia;s__	taxonomic classification defined by topology and ANI	topological placement and ANI have congruent species assignments	GCA_017515505.1, s__Bulleidia sp017515505, 95.0, 78.56, 0.146; GCA_900314345.1, s__Bulleidia sp900314345, 95.0, 78.56, 0.011; GCA_017475415.1, s__Bulleidia sp017475415, 95.0, 78.01, 0.169; GCA_902797775.1, s__Bulleidia sp902797775, 95.0, 77.99, 0.147; GCA_902793635.1, s__Bulleidia sp902793635, 95.0, 77.74, 0.048; GCA_017404505.1, s__Bulleidia sp017404505, 95.0, 77.69, 0.027; GCA_902778375.1, s__B…	84.59	11	N/A	N/A
MGYG000290010	d__Bacteria;p__Bacillota_A;c__Clostridia;o__Oscillospirales;f__Acutalibacteraceae;g__RUG420;s__RUG420 sp900317985	GCA_900317985.1	95	d__Bacteria;p__Bacillota_A;c__Clostridia;o__Oscillospirales;f__Acutalibacteraceae;g__RUG420;s__RUG420 sp900317985	98.8	0.906	GCA_900317985.1	95	d__Bacteria;p__Bacillota_A;c__Clostridia;o__Oscillospirales;f__Acutalibacteraceae;g__RUG420;s__RUG420 sp900317985	98.8	0.906	d__Bacteria;p__Bacillota_A;c__Clostridia;o__Oscillospirales;f__Acutalibacteraceae;g__RUG420;s__	taxonomic classification defined by topology and ANI	topological placement and ANI have congruent species assignments	GCA_017433225.1, s__RUG420 sp017433225, 95.0, 93.29, 0.922; GCA_017461005.1, s__RUG420 sp017461005, 95.0, 89.98, 0.873; GCA_900317085.1, s__RUG420 sp900317085, 95.0, 89.51, 0.842; GCA_904502175.1, s__RUG420 sp904502175, 95.0, 83.88, 0.649; GCA_017614275.1, s__RUG420 sp017614275, 95.0, 83.3, 0.588; GCA_017476565.1, s__RUG420 sp017476565, 95.0, 82.3, 0.553; GCA_900315285.1, s__RUG420 sp900315285, 9…	78.33	11	N/A	N/A
MGYG000290011	d__Bacteria;p__Bacteroidota;c__Bacteroidia;o__Bacteroidales;f__UBA932;g__Cryptobacteroides;s__	N/A	N/A	N/A	N/A	N/A	GCA_016288775.1	95	d__Bacteria;p__Bacteroidota;c__Bacteroidia;o__Bacteroidales;f__UBA932;g__Cryptobacteroides;s__Cryptobacteroides sp016288775	88.02	0.69	d__Bacteria;p__Bacteroidota;c__Bacteroidia;o__Bacteroidales;f__UBA932;g__Cryptobacteroides;s__	taxonomic classification defined by topology and ANI	classification based on placement in class-level tree	GCA_017554335.1, s__Cryptobacteroides sp017554335, 95.0, 81.25, 0.517; GCA_024695285.1, s__Cryptobacteroides sp024695285, 95.0, 81.11, 0.472; GCA_902782225.1, s__Cryptobacteroides sp902782225, 95.0, 80.83, 0.514; GCA_002309995.1, s__Cryptobacteroides sp002309995, 95.0, 80.47, 0.449; GCA_017617715.1, s__Cryptobacteroides sp017617715, 95.0, 80.38, 0.477; GCA_017551425.1, s__Cryptobacteroides sp0175…	69.63	11	0.99375	Genome not assigned to closest species as it falls outside its pre-defined ANI radius
MGYG000290012	d__Bacteria;p__Bacillota_A;c__Clostridia;o__Oscillospirales;f__Ruminococcaceae;g__Ruminococcus;s__Ruminococcus flavefaciens_B	GCA_000701945.1	95	d__Bacteria;p__Bacillota_A;c__Clostridia;o__Oscillospirales;f__Ruminococcaceae;g__Ruminococcus;s__Ruminococcus flavefaciens_B	98.26	0.918	GCA_000701945.1	95	d__Bacteria;p__Bacillota_A;c__Clostridia;o__Oscillospirales;f__Ruminococcaceae;g__Ruminococcus;s__Ruminococcus flavefaciens_B	98.26	0.918	d__Bacteria;p__Bacillota_A;c__Clostridia;o__Oscillospirales;f__Ruminococcaceae;g__Ruminococcus;s__	taxonomic classification defined by topology and ANI	topological placement and ANI have congruent species assignments	GCA_900109435.1, s__Ruminococcus flavefaciens_G, 95.0, 86.85, 0.775; GCA_017542475.1, s__Ruminococcus sp017542475, 95.0, 86.51, 0.758; GCA_017649325.1, s__Ruminococcus sp017649325, 95.0, 85.85, 0.831; GCA_017534835.1, s__Ruminococcus sp017534835, 95.0, 82.73, 0.655; GCA_024403935.1, s__Ruminococcus sp024403935, 95.0, 81.5, 0.725; GCA_002350065.1, s__Ruminococcus flavefaciens_N, 95.0, 81.32, 0.64;…	90.51	11	N/A	N/A
MGYG000290013	d__Bacteria;p__Bacillota_A;c__Clostridia;o__Oscillospirales;f__Oscillospiraceae;g__Faecousia;s__Faecousia sp900315595	GCA_900315595.1	95	d__Bacteria;p__Bacillota_A;c__Clostridia;o__Oscillospirales;f__Oscillospiraceae;g__Faecousia;s__Faecousia sp900315595	97.34	0.833	GCA_900315595.1	95	d__Bacteria;p__Bacillota_A;c__Clostridia;o__Oscillospirales;f__Oscillospiraceae;g__Faecousia;s__Faecousia sp900315595	97.34	0.833	d__Bacteria;p__Bacillota_A;c__Clostridia;o__Oscillospirales;f__Oscillospiraceae;g__Faecousia;s__	taxonomic classification defined by topology and ANI	topological placement and ANI have congruent species assignments	GCA_017425545.1, s__Faecousia sp017425545, 95.0, 82.99, 0.555; GCA_902767915.1, s__Faecousia sp902767915, 95.0, 80.77, 0.408; GCA_017519005.1, s__Faecousia sp017519005, 95.0, 80.43, 0.413; GCA_016292255.1, s__Faecousia sp016292255, 95.0, 80.42, 0.425; GCA_017540945.1, s__Faecousia sp017540945, 95.0, 80.38, 0.394; GCA_017429325.1, s__Faecousia sp017429325, 95.0, 80.31, 0.353; GCA_017541995.1, s__F…	95.33	11	N/A	N/A
MGYG000290014	d__Bacteria;p__Bacillota_A;c__Clostridia;o__Oscillospirales;f__Ruminococcaceae;g__Ruminococcus_D;s__Ruminococcus_D sp902786975	GCA_902786975.1	95	d__Bacteria;p__Bacillota_A;c__Clostridia;o__Oscillospirales;f__Ruminococcaceae;g__Ruminococcus_D;s__Ruminococcus_D sp902786975	98.61	0.942	GCA_902786975.1	95	d__Bacteria;p__Bacillota_A;c__Clostridia;o__Oscillospirales;f__Ruminococcaceae;g__Ruminococcus_D;s__Ruminococcus_D sp902786975	98.61	0.942	d__Bacteria;p__Bacillota_A;c__Clostridia;o__Oscillospirales;f__Ruminococcaceae;g__Ruminococcus_D;s__	taxonomic classification defined by topology and ANI	topological placement and ANI have congruent species assignments	GCA_902787825.1, s__Ruminococcus_D sp902787825, 95.0, 82.92, 0.658; GCA_900314975.1, s__Ruminococcus_D sp900314975, 95.0, 81.7, 0.522; GCF_000621805.1, s__Ruminococcus_D sp000621805, 95.0, 81.67, 0.473; GCA_902786965.1, s__Ruminococcus_D sp902786965, 95.0, 81.35, 0.56; GCA_900319075.1, s__Ruminococcus_D sp900319075, 95.0, 81.1, 0.461; GCA_002371625.1, s__Ruminococcus_D sp002371625, 95.0, 80.22, 0…	84.43	11	N/A	N/A
MGYG000290015	d__Bacteria;p__Bacillota_A;c__Clostridia;o__Christensenellales;f__CAG-138;g__RGIG3141;s__	N/A	N/A	N/A	N/A	N/A	GCA_017440405.1	95	d__Bacteria;p__Bacillota_A;c__Clostridia;o__Christensenellales;f__CAG-138;g__RGIG3141;s__RGIG3141 sp017440405	77.33	0.116	d__Bacteria;p__Bacillota_A;c__Clostridia;o__Christensenellales;f__CAG-138;g__RGIG3141;s__	taxonomic classification defined by topology and ANI	classification based on placement in class-level tree	N/A	87.09	11	0.9268	N/A
MGYG000290016	d__Bacteria;p__Bacteroidota;c__Bacteroidia;o__Bacteroidales;f__Bacteroidaceae;g__Prevotella;s__Prevotella sp900100635	GCF_022024175.1	95	d__Bacteria;p__Bacteroidota;c__Bacteroidia;o__Bacteroidales;f__Bacteroidaceae;g__Prevotella;s__Prevotella sp900100635	97.15	0.863	GCF_022024175.1	95	d__Bacteria;p__Bacteroidota;c__Bacteroidia;o__Bacteroidales;f__Bacteroidaceae;g__Prevotella;s__Prevotella sp900100635	97.15	0.863	d__Bacteria;p__Bacteroidota;c__Bacteroidia;o__Bacteroidales;f__Bacteroidaceae;g__Prevotella;s__	taxonomic classification defined by topology and ANI	topological placement and ANI have congruent species assignments	GCF_022024055.1, s__Prevotella sp902799975, 95.0, 82.7, 0.644; GCA_902778255.1, s__Prevotella sp902778255, 95.0, 82.43, 0.584; GCA_902788605.1, s__Prevotella sp902788605, 95.0, 81.1, 0.489; GCF_023204875.1, s__Prevotella sp023204875, 95.0, 81.1, 0.436; GCA_902785695.1, s__Prevotella sp902785695, 95.0, 80.73, 0.429; GCA_902775605.1, s__Prevotella sp902775605, 95.0, 80.59, 0.418; GCF_000621725.1, s…	59.05	11	N/A	N/A
MGYG000290017	d__Bacteria;p__Bacillota_A;c__Clostridia;o__Oscillospirales;f__Ruminococcaceae;g__Ruminococcus;s__Ruminococcus flavefaciens_V	GCA_902762855.1	95	d__Bacteria;p__Bacillota_A;c__Clostridia;o__Oscillospirales;f__Ruminococcaceae;g__Ruminococcus;s__Ruminococcus flavefaciens_V	100	0.992	GCA_902762855.1	95	d__Bacteria;p__Bacillota_A;c__Clostridia;o__Oscillospirales;f__Ruminococcaceae;g__Ruminococcus;s__Ruminococcus flavefaciens_V	100	0.992	d__Bacteria;p__Bacillota_A;c__Clostridia;o__Oscillospirales;f__Ruminococcaceae;g__Ruminococcus;s__	taxonomic classification defined by topology and ANI	topological placement and ANI have congruent species assignments	GCA_002371825.1, s__Ruminococcus flavefaciens_L, 95.0, 82.27, 0.508; GCA_012718885.1, s__Ruminococcus sp012718885, 95.0, 80.87, 0.434; GCA_001604035.1, s__Ruminococcus sp001604035, 95.0, 80.67, 0.434; GCA_004556875.1, s__Ruminococcus flavefaciens_S, 95.0, 79.6, 0.288; GCF_900116855.1, s__Ruminococcus flavefaciens_R, 95.0, 79.48, 0.385; GCA_004554385.1, s__Ruminococcus flavefaciens_T, 95.0, 79.42,…	82.07	11	N/A	N/A
MGYG000290018	d__Bacteria;p__Bacillota_A;c__Clostridia;o__Oscillospirales;f__Oscillospiraceae;g__UBA2922;s__UBA2922 sp902802565	GCA_902802565.1	95	d__Bacteria;p__Bacillota_A;c__Clostridia;o__Oscillospirales;f__Oscillospiraceae;g__UBA2922;s__UBA2922 sp902802565	100	0.987	GCA_902802565.1	95	d__Bacteria;p__Bacillota_A;c__Clostridia;o__Oscillospirales;f__Oscillospiraceae;g__UBA2922;s__UBA2922 sp902802565	100	0.987	d__Bacteria;p__Bacillota_A;c__Clostridia;o__Oscillospirales;f__Oscillospiraceae;g__UBA2922;s__	taxonomic classification defined by topology and ANI	topological placement and ANI have congruent species assignments	GCA_904501855.1, s__UBA2922 sp904501855, 95.0, 91.38, 0.767; GCA_905236515.1, s__UBA2922 sp905236515, 95.0, 85.76, 0.782; GCA_900313925.1, s__UBA2922 sp900313925, 95.0, 75.43, 0.038	75.69	11	N/A	N/A
MGYG000290019	d__Bacteria;p__Bacillota_A;c__Clostridia;o__Peptostreptococcales;f__Anaerovoracaceae;g__RUG099;s__RUG099 sp902765035	GCA_902765035.1	95	d__Bacteria;p__Bacillota_A;c__Clostridia;o__Peptostreptococcales;f__Anaerovoracaceae;g__RUG099;s__RUG099 sp902765035	100	0.981	GCA_902765035.1	95	d__Bacteria;p__Bacillota_A;c__Clostridia;o__Peptostreptococcales;f__Anaerovoracaceae;g__RUG099;s__RUG099 sp902765035	100	0.981	d__Bacteria;p__Bacillota_A;c__Clostridia;o__Peptostreptococcales;f__Anaerovoracaceae;g__RUG099;s__	taxonomic classification defined by topology and ANI	topological placement and ANI have congruent species assignments	GCA_900315485.1, s__RUG099 sp900315485, 95.0, 93.22, 0.884; GCA_902786355.1, s__RUG099 sp902786355, 95.0, 82.58, 0.483; GCA_017512145.1, s__RUG099 sp017512145, 95.0, 80.8, 0.424; GCA_902778585.1, s__RUG099 sp902778585, 95.0, 80.0, 0.332; GCA_900320285.1, s__RUG099 sp900320285, 95.0, 79.83, 0.275; GCA_902776285.1, s__RUG099 sp902776285, 95.0, 79.8, 0.27; GCA_017403955.1, s__RUG099 sp017403955, 95.…	69.33	11	N/A	N/A
MGYG000290020	d__Bacteria;p__Bacillota_A;c__Clostridia;o__Oscillospirales;f__Ruminococcaceae;g__RUG11783;s__RUG11783 sp017548825	GCA_017548825.1	95	d__Bacteria;p__Bacillota_A;c__Clostridia;o__Oscillospirales;f__Ruminococcaceae;g__RUG11783;s__RUG11783 sp017548825	96.62	0.926	GCA_017548825.1	95	d__Bacteria;p__Bacillota_A;c__Clostridia;o__Oscillospirales;f__Ruminococcaceae;g__RUG11783;s__RUG11783 sp017548825	96.62	0.926	d__Bacteria;p__Bacillota_A;c__Clostridia;o__Oscillospirales;f__Ruminococcaceae;g__RUG11783;s__	taxonomic classification defined by topology and ANI	topological placement and ANI have congruent species assignments	GCA_017548485.1, s__RUG11783 sp017548485, 95.0, 87.87, 0.859; GCA_902772615.1, s__RUG11783 sp902772615, 95.0, 82.0, 0.695; GCA_017828855.1, s__RUG11783 sp017828855, 95.0, 80.76, 0.502; GCA_017513135.1, s__RUG11783 sp017513135, 95.0, 79.99, 0.436; GCA_017405465.1, s__RUG11783 sp017405465, 95.0, 79.46, 0.282; GCA_017432285.1, s__RUG11783 sp017432285, 95.0, 77.6, 0.068; GCA_017460285.1, s__RUG11783 …	93.86	11	N/A	N/A
MGYG000290021	d__Bacteria;p__Bacillota_A;c__Clostridia;o__Oscillospirales;f__Acutalibacteraceae;g__Ruminococcus_E;s__Ruminococcus_E sp902776975	GCA_902776975.1	95	d__Bacteria;p__Bacillota_A;c__Clostridia;o__Oscillospirales;f__Acutalibacteraceae;g__Ruminococcus_E;s__Ruminococcus_E sp902776975	100	0.999	GCA_902776975.1	95	d__Bacteria;p__Bacillota_A;c__Clostridia;o__Oscillospirales;f__Acutalibacteraceae;g__Ruminococcus_E;s__Ruminococcus_E sp902776975	100	0.999	d__Bacteria;p__Bacillota_A;c__Clostridia;o__Oscillospirales;f__Acutalibacteraceae;g__Ruminococcus_E;s__	taxonomic classification defined by topology and ANI	topological placement and ANI have congruent species assignments	GCA_900319615.1, s__Ruminococcus_E sp900319615, 95.0, 80.53, 0.555; GCA_900314795.1, s__Ruminococcus_E sp900314795, 95.0, 80.45, 0.504; GCA_900320995.1, s__Ruminococcus_E sp900320995, 95.0, 80.29, 0.432; GCA_902798755.1, s__Ruminococcus_E sp902798755, 95.0, 80.24, 0.493; GCA_902785355.1, s__Ruminococcus_E sp902785355, 95.0, 80.02, 0.469; GCA_020624805.1, s__Ruminococcus_E sp020624805, 95.0, 80.0,…	92.91	11	N/A	N/A
MGYG000290022	d__Bacteria;p__Bacteroidota;c__Bacteroidia;o__Bacteroidales;f__UBA932;g__Cryptobacteroides;s__Cryptobacteroides sp900319185	GCA_900319185.1	95	d__Bacteria;p__Bacteroidota;c__Bacteroidia;o__Bacteroidales;f__UBA932;g__Cryptobacteroides;s__Cryptobacteroides sp900319185	98.77	0.925	GCA_900319185.1	95	d__Bacteria;p__Bacteroidota;c__Bacteroidia;o__Bacteroidales;f__UBA932;g__Cryptobacteroides;s__Cryptobacteroides sp900319185	98.77	0.925	d__Bacteria;p__Bacteroidota;c__Bacteroidia;o__Bacteroidales;f__UBA932;g__Cryptobacteroides;s__	taxonomic classification defined by topology and ANI	topological placement and ANI have congruent species assignments	GCA_902785785.1, s__Cryptobacteroides sp900321245, 95.0, 89.63, 0.817; GCA_017548805.1, s__Cryptobacteroides sp017548805, 95.0, 87.16, 0.832; GCA_017620335.1, s__Cryptobacteroides sp017620335, 95.0, 83.04, 0.633; GCA_017519865.1, s__Cryptobacteroides sp017519865, 95.0, 82.79, 0.659; GCA_017552475.1, s__Cryptobacteroides sp017552475, 95.0, 79.31, 0.154; GCA_017477245.1, s__Cryptobacteroides sp0174…	95.29	11	N/A	N/A
MGYG000290023	d__Bacteria;p__Bacteroidota;c__Bacteroidia;o__Bacteroidales;f__Bacteroidaceae;g__Prevotella;s__Prevotella sp900315095	GCA_900315095.1	95	d__Bacteria;p__Bacteroidota;c__Bacteroidia;o__Bacteroidales;f__Bacteroidaceae;g__Prevotella;s__Prevotella sp900315095	96.65	0.926	GCA_900315095.1	95	d__Bacteria;p__Bacteroidota;c__Bacteroidia;o__Bacteroidales;f__Bacteroidaceae;g__Prevotella;s__Prevotella sp900315095	96.65	0.926	d__Bacteria;p__Bacteroidota;c__Bacteroidia;o__Bacteroidales;f__Bacteroidaceae;g__Prevotella;s__	taxonomic classification defined by topology and ANI	topological placement and ANI have congruent species assignments	GCA_002394385.1, s__Prevotella sp002394385, 95.0, 87.11, 0.902; GCA_017554105.1, s__Prevotella sp017554105, 95.0, 82.43, 0.732; GCA_900316985.1, s__Prevotella sp900316985, 95.0, 78.39, 0.25; GCF_003977605.1, s__Prevotella koreensis, 95.0, 78.26, 0.328; GCA_900548585.1, s__Prevotella sp900548585, 95.0, 77.94, 0.279; GCF_003932845.1, s__Prevotella sp003932845, 95.0, 77.92, 0.261; GCA_900314655.1, s…	75.93	11	N/A	N/A
MGYG000290024	d__Bacteria;p__Bacillota;c__Bacilli;o__RF39;f__UBA660;g__Coprosoma;s__Coprosoma sp900318075	GCA_900318075.1	95	d__Bacteria;p__Bacillota;c__Bacilli;o__RF39;f__UBA660;g__Coprosoma;s__Coprosoma sp900318075	99.91	0.906	GCA_900318075.1	95	d__Bacteria;p__Bacillota;c__Bacilli;o__RF39;f__UBA660;g__Coprosoma;s__Coprosoma sp900318075	99.91	0.906	d__Bacteria;p__Bacillota;c__Bacilli;o__RF39;f__UBA660;g__Coprosoma;s__	taxonomic classification defined by topology and ANI	topological placement and ANI have congruent species assignments	GCA_902783265.1, s__Coprosoma sp902783265, 95.0, 81.1, 0.604; GCA_017513865.1, s__Coprosoma sp017513865, 95.0, 80.17, 0.595; GCA_017522615.1, s__Coprosoma sp017522615, 95.0, 79.15, 0.358; GCA_944358415.1, s__Coprosoma sp944358415, 95.0, 78.38, 0.291; GCA_944329355.1, s__Coprosoma sp944329355, 95.0, 78.2, 0.281; GCA_944358445.1, s__Coprosoma sp944358445, 95.0, 78.08, 0.344; GCA_944358675.1, s__Cop…	80.73	11	N/A	N/A
MGYG000290025	d__Bacteria;p__Bacillota_A;c__Clostridia;o__Lachnospirales;f__Lachnospiraceae;g__RUG306;s__RUG306 sp902772635	GCA_902772635.1	95	d__Bacteria;p__Bacillota_A;c__Clostridia;o__Lachnospirales;f__Lachnospiraceae;g__RUG306;s__RUG306 sp902772635	100	0.995	GCA_902772635.1	95	d__Bacteria;p__Bacillota_A;c__Clostridia;o__Lachnospirales;f__Lachnospiraceae;g__RUG306;s__RUG306 sp902772635	100	0.995	d__Bacteria;p__Bacillota_A;c__Clostridia;o__Lachnospirales;f__Lachnospiraceae;g__RUG306;s__	taxonomic classification defined by topology and ANI	topological placement and ANI have congruent species assignments	GCA_900313435.1, s__RUG306 sp900313435, 95.0, 82.5, 0.6; GCA_900316075.1, s__RUG306 sp900316075, 95.0, 76.52, 0.071; GCA_900317755.1, s__RUG306 sp900317755, 95.0, 76.39, 0.05; GCA_900314085.1, s__RUG306 sp900314085, 95.0, 76.11, 0.063	79.05	11	N/A	N/A
MGYG000290026	d__Bacteria;p__Pseudomonadota;c__Alphaproteobacteria;o__Rs-D84;f__Rs-D84;g__Enterousia;s__Enterousia sp902793435	GCA_902793435.1	95	d__Bacteria;p__Pseudomonadota;c__Alphaproteobacteria;o__Rs-D84;f__Rs-D84;g__Enterousia;s__Enterousia sp902793435	100	0.993	GCA_902793435.1	95	d__Bacteria;p__Pseudomonadota;c__Alphaproteobacteria;o__Rs-D84;f__Rs-D84;g__Enterousia;s__Enterousia sp902793435	100	0.993	d__Bacteria;p__Pseudomonadota;c__Alphaproteobacteria;o__Rs-D84;f__Rs-D84;g__Enterousia;s__	taxonomic classification defined by topology and ANI	topological placement and ANI have congruent species assignments	GCA_902802115.1, s__Enterousia sp902802115, 95.0, 93.65, 0.893; GCA_017534945.1, s__Enterousia sp017534945, 95.0, 81.37, 0.68; GCA_902788485.1, s__Enterousia sp902788485, 95.0, 81.16, 0.708; GCA_902793005.1, s__Enterousia sp902793005, 95.0, 81.12, 0.669; GCA_902799285.1, s__Enterousia sp902799285, 95.0, 81.07, 0.691; GCA_002371155.1, s__Enterousia sp002371155, 95.0, 80.85, 0.707; GCA_018064365.1,…	79.48	11	N/A	N/A
MGYG000290027	d__Bacteria;p__Bacillota_A;c__Clostridia;o__Oscillospirales;f__CAG-272;g__UMGS1696;s__UMGS1696 sp902783705	GCA_902783705.1	95	d__Bacteria;p__Bacillota_A;c__Clostridia;o__Oscillospirales;f__CAG-272;g__UMGS1696;s__UMGS1696 sp902783705	100	0.985	GCA_902783705.1	95	d__Bacteria;p__Bacillota_A;c__Clostridia;o__Oscillospirales;f__CAG-272;g__UMGS1696;s__UMGS1696 sp902783705	100	0.985	d__Bacteria;p__Bacillota_A;c__Clostridia;o__Oscillospirales;f__CAG-272;g__UMGS1696;s__	taxonomic classification defined by topology and ANI	topological placement and ANI have congruent species assignments	GCA_017550315.1, s__UMGS1696 sp017550315, 95.0, 85.99, 0.778; GCA_017540285.1, s__UMGS1696 sp017540285, 95.0, 85.79, 0.653; GCA_017412675.1, s__UMGS1696 sp017412675, 95.0, 85.71, 0.761; GCA_015065385.1, s__UMGS1696 sp015065385, 95.0, 79.75, 0.565; GCA_902782445.1, s__UMGS1696 sp902782445, 95.0, 79.7, 0.603; GCA_902761695.1, s__UMGS1696 sp902761695, 95.0, 79.38, 0.436; GCA_017540175.1, s__UMGS1696…	62.6	11	N/A	N/A
MGYG000290028	d__Bacteria;p__Elusimicrobiota;c__Endomicrobia;o__Endomicrobiales;f__Endomicrobiaceae;g__RUG658;s__	N/A	N/A	N/A	N/A	N/A	N/A	N/A	N/A	N/A	N/A	d__Bacteria;p__Elusimicrobiota;c__Endomicrobia;o__Endomicrobiales;f__Endomicrobiaceae;g__RUG658;s__	taxonomic classification defined by topology and ANI	classification based on placement in class-level tree	GCA_017651625.1, s__RUG658 sp017651625, 95.0, 87.16, 0.836; GCA_902761395.1, s__RUG658 sp902761395, 95.0, 86.77, 0.735; GCA_002448285.1, s__RUG658 sp002448285, 95.0, 86.76, 0.857; GCA_017528425.1, s__RUG658 sp017528425, 95.0, 85.93, 0.827; GCA_017525905.1, s__RUG658 sp017525905, 95.0, 83.85, 0.691; GCA_017529005.1, s__RUG658 sp017529005, 95.0, 83.4, 0.596; GCA_900321055.1, s__RUG658 sp900321055, …	70.84	11	0.98473	Genome not assigned to closest species as it falls outside its pre-defined ANI radius
MGYG000290029	d__Bacteria;p__Verrucomicrobiota;c__Kiritimatiellia;o__RFP12;f__UBA1067;g__UBA1067;s__UBA1067 sp002350535	GCA_902775595.1	95.6109	d__Bacteria;p__Verrucomicrobiota;c__Kiritimatiellia;o__RFP12;f__UBA1067;g__UBA1067;s__UBA1067 sp002350535	96.84	0.735	GCA_902775595.1	95.6109	d__Bacteria;p__Verrucomicrobiota;c__Kiritimatiellia;o__RFP12;f__UBA1067;g__UBA1067;s__UBA1067 sp002350535	96.84	0.735	d__Bacteria;p__Verrucomicrobiota;c__Kiritimatiellia;o__RFP12;f__UBA1067;g__UBA1067;s__	taxonomic classification defined by topology and ANI	topological placement and ANI have congruent species assignments	GCA_900321255.1, s__UBA1067 sp900321255, 95.6109, 95.31, 0.658; GCA_902780865.1, s__UBA1067 sp902780865, 95.0, 88.46, 0.628; GCA_017406465.1, s__UBA1067 sp017406465, 95.0, 87.79, 0.572; GCA_902801025.1, s__UBA1067 sp902801025, 95.0, 87.11, 0.597; GCA_902761275.1, s__UBA1067 sp902761275, 95.0, 86.86, 0.535; GCA_017547265.1, s__UBA1067 sp017547265, 95.0, 85.22, 0.512; GCA_902799385.1, s__UBA1067 sp…	70.17	11	N/A	N/A
MGYG000290030	d__Bacteria;p__Bacillota_A;c__Clostridia;o__Christensenellales;f__CAG-138;g__RUG472;s__RUG472 sp902786465	GCA_902786465.1	95	d__Bacteria;p__Bacillota_A;c__Clostridia;o__Christensenellales;f__CAG-138;g__RUG472;s__RUG472 sp902786465	100	0.998	GCA_902786465.1	95	d__Bacteria;p__Bacillota_A;c__Clostridia;o__Christensenellales;f__CAG-138;g__RUG472;s__RUG472 sp902786465	100	0.998	d__Bacteria;p__Bacillota_A;c__Clostridia;o__Christensenellales;f__CAG-138;g__RUG472;s__	taxonomic classification defined by topology and ANI	topological placement and ANI have congruent species assignments	GCA_902768995.1, s__RUG472 sp902768995, 95.0, 93.6, 0.796; GCA_900319345.1, s__RUG472 sp900319345, 95.0, 93.51, 0.762; GCA_902761365.1, s__RUG472 sp902761365, 95.0, 87.37, 0.668; GCA_902802805.1, s__RUG472 sp902802805, 95.0, 87.1, 0.669; GCA_902801845.1, s__RUG472 sp902801845, 95.0, 87.08, 0.742; GCA_902802575.1, s__RUG472 sp902802575, 95.0, 86.93, 0.677; GCA_017545535.1, s__RUG472 sp017545535, 9…	71.42	11	N/A	N/A
MGYG000290031	d__Bacteria;p__Bacteroidota;c__Bacteroidia;o__Bacteroidales;f__Bacteroidaceae;g__Prevotella;s__Prevotella sp902794405	GCA_902794405.1	95	d__Bacteria;p__Bacteroidota;c__Bacteroidia;o__Bacteroidales;f__Bacteroidaceae;g__Prevotella;s__Prevotella sp902794405	100	0.992	GCA_902794405.1	95	d__Bacteria;p__Bacteroidota;c__Bacteroidia;o__Bacteroidales;f__Bacteroidaceae;g__Prevotella;s__Prevotella sp902794405	100	0.992	d__Bacteria;p__Bacteroidota;c__Bacteroidia;o__Bacteroidales;f__Bacteroidaceae;g__Prevotella;s__	taxonomic classification defined by topology and ANI	topological placement and ANI have congruent species assignments	GCA_902780025.1, s__Prevotella sp902780025, 95.0, 80.46, 0.433; GCA_902800435.1, s__Prevotella sp902800435, 95.0, 80.35, 0.426; GCA_017395215.1, s__Prevotella sp017395215, 95.0, 80.12, 0.363; GCA_900321965.1, s__Prevotella sp900321965, 95.0, 79.92, 0.411; GCA_902800495.1, s__Prevotella sp902800495, 95.0, 79.86, 0.418; GCA_905235325.1, s__Prevotella sp905235325, 95.0, 79.68, 0.395; GCA_900316475.1…	78.51	11	N/A	N/A
MGYG000290032	d__Bacteria;p__Bacteroidota;c__Bacteroidia;o__Bacteroidales;f__Bacteroidaceae;g__UBA4334;s__UBA4334 sp902801475	GCA_902801475.1	95	d__Bacteria;p__Bacteroidota;c__Bacteroidia;o__Bacteroidales;f__Bacteroidaceae;g__UBA4334;s__UBA4334 sp902801475	98.04	0.856	GCA_902801475.1	95	d__Bacteria;p__Bacteroidota;c__Bacteroidia;o__Bacteroidales;f__Bacteroidaceae;g__UBA4334;s__UBA4334 sp902801475	98.04	0.856	d__Bacteria;p__Bacteroidota;c__Bacteroidia;o__Bacteroidales;f__Bacteroidaceae;g__UBA4334;s__	taxonomic classification defined by topology and ANI	topological placement and ANI have congruent species assignments	GCA_017614895.1, s__UBA4334 sp017614895, 95.0, 85.5, 0.742; GCA_017534815.1, s__UBA4334 sp017534815, 95.0, 83.46, 0.677; GCA_902768125.1, s__UBA4334 sp902768125, 95.0, 83.28, 0.652; GCA_017651245.1, s__UBA4334 sp017651245, 95.0, 82.63, 0.643; GCA_024688885.1, s__UBA4334 sp024688885, 95.0, 82.6, 0.617; GCA_900316505.1, s__UBA4334 sp900316505, 95.0, 82.53, 0.616; GCA_900316975.1, s__UBA4334 sp90031…	94.58	11	N/A	N/A
MGYG000290033	d__Bacteria;p__Bacillota_A;c__Clostridia;o__Oscillospirales;f__Acutalibacteraceae;g__UBA6857;s__	N/A	N/A	N/A	N/A	N/A	GCA_017474045.1	95	d__Bacteria;p__Bacillota_A;c__Clostridia;o__Oscillospirales;f__Acutalibacteraceae;g__UBA6857;s__UBA6857 sp017474045	76.56	0.037	d__Bacteria;p__Bacillota_A;c__Clostridia;o__Oscillospirales;f__Acutalibacteraceae;g__UBA6857;s__	taxonomic classification defined by topology and ANI	classification based on placement in class-level tree	GCA_017522205.1, s__UBA6857 sp017522205, 95.0, 77.07, 0.036; GCA_017434855.1, s__UBA6857 sp017434855, 95.0, 76.95, 0.106; GCA_902786285.1, s__UBA6857 sp902786285, 95.0, 76.86, 0.085; GCA_017544665.1, s__UBA6857 sp017544665, 95.0, 76.84, 0.113; GCA_016290665.1, s__UBA6857 sp016290665, 95.0, 76.76, 0.118; GCA_902772935.1, s__UBA6857 sp902772935, 95.0, 76.74, 0.088; GCA_017397845.1, s__UBA6857 sp017…	94.54	11	0.94644	N/A
MGYG000290034	d__Bacteria;p__Bacillota_A;c__Clostridia;o__Lachnospirales;f__Lachnospiraceae;g__UBA2868;s__	N/A	N/A	N/A	N/A	N/A	N/A	N/A	N/A	N/A	N/A	d__Bacteria;p__Bacillota_A;c__Clostridia;o__Lachnospirales;f__Lachnospiraceae;g__UBA2868;s__	ANI	classification based on placement in class-level tree	GCA_017524595.1, s__UBA2868 sp017524595, 95.0, 79.2, 0.307; GCA_024694965.1, s__UBA2868 sp024694965, 95.0, 79.14, 0.33; GCA_900320345.1, s__UBA2868 sp900320345, 95.0, 79.13, 0.302; GCA_017550535.1, s__UBA2868 sp017550535, 95.0, 78.97, 0.331; GCA_017458765.1, s__UBA2868 sp017458765, 95.0, 78.88, 0.289; GCA_024690425.1, s__UBA2868 sp024690425, 95.0, 78.48, 0.243; GCA_017450065.1, s__UBA2868 sp01745…	81.23	11	0.93972	N/A
MGYG000290035	d__Bacteria;p__Bacillota_A;c__Clostridia;o__Christensenellales;f__Borkfalkiaceae;g__UBA4636;s__	N/A	N/A	N/A	N/A	N/A	N/A	N/A	N/A	N/A	N/A	d__Bacteria;p__Bacillota_A;c__Clostridia;o__Christensenellales;f__Borkfalkiaceae;g__UBA4636;s__	ANI	classification based on placement in class-level tree	GCA_017616695.1, s__UBA4636 sp017616695, 95.0, 78.14, 0.156; GCA_900770945.1, s__UBA4636 sp900770945, 95.0, 77.58, 0.105; GCA_902767455.1, s__UBA4636 sp902767455, 95.0, 77.38, 0.123; GCA_934273135.1, s__UBA4636 sp934273135, 95.0, 77.32, 0.094; GCA_002405915.1, s__UBA4636 sp002405915, 95.0, 77.26, 0.121; GCA_934278995.1, s__UBA4636 sp900764595, 95.0, 77.05, 0.082; GCA_945638575.1, s__UBA4636 sp945…	83.81	11	0.91024	N/A
MGYG000290036	d__Bacteria;p__Bacteroidota;c__Bacteroidia;o__Bacteroidales;f__Bacteroidaceae;g__Prevotella;s__Prevotella sp900319905	GCA_900319905.1	95	d__Bacteria;p__Bacteroidota;c__Bacteroidia;o__Bacteroidales;f__Bacteroidaceae;g__Prevotella;s__Prevotella sp900319905	98.81	0.913	GCA_900319905.1	95	d__Bacteria;p__Bacteroidota;c__Bacteroidia;o__Bacteroidales;f__Bacteroidaceae;g__Prevotella;s__Prevotella sp900319905	98.81	0.913	d__Bacteria;p__Bacteroidota;c__Bacteroidia;o__Bacteroidales;f__Bacteroidaceae;g__Prevotella;s__	taxonomic classification defined by topology and ANI	topological placement and ANI have congruent species assignments	GCA_900315835.1, s__Prevotella sp900315835, 95.0, 80.86, 0.481; GCA_900546345.1, s__Prevotella sp900546345, 95.0, 79.36, 0.249; GCA_900543585.1, s__Prevotella sp900543585, 95.0, 79.3, 0.282; GCA_900317685.1, s__Prevotella sp900317685, 95.0, 78.45, 0.259; GCA_900315955.1, s__Prevotella sp900315955, 95.0, 78.09, 0.261; GCA_900540375.1, s__Prevotella sp900540375, 95.0, 78.06, 0.243; GCA_002481295.1,…	70.15	11	N/A	N/A
MGYG000290037	d__Bacteria;p__Bacteroidota;c__Bacteroidia;o__Bacteroidales;f__UBA932;g__Cryptobacteroides;s__Cryptobacteroides sp900321715	GCA_900321715.1	95	d__Bacteria;p__Bacteroidota;c__Bacteroidia;o__Bacteroidales;f__UBA932;g__Cryptobacteroides;s__Cryptobacteroides sp900321715	97.25	0.851	GCA_900321715.1	95	d__Bacteria;p__Bacteroidota;c__Bacteroidia;o__Bacteroidales;f__UBA932;g__Cryptobacteroides;s__Cryptobacteroides sp900321715	97.25	0.851	d__Bacteria;p__Bacteroidota;c__Bacteroidia;o__Bacteroidales;f__UBA932;g__Cryptobacteroides;s__	taxonomic classification defined by topology and ANI	topological placement and ANI have congruent species assignments	GCA_900313205.1, s__Cryptobacteroides sp900313205, 95.0, 92.43, 0.651; GCA_016286385.1, s__Cryptobacteroides sp016286385, 95.0, 92.07, 0.799; GCA_900319485.1, s__Cryptobacteroides sp900319485, 95.0, 90.51, 0.773; GCA_017550525.1, s__Cryptobacteroides sp017550525, 95.0, 89.95, 0.732; GCA_017451395.1, s__Cryptobacteroides sp017451395, 95.0, 89.37, 0.675; GCA_902768955.1, s__Cryptobacteroides sp9027…	83.56	11	N/A	N/A
MGYG000290038	d__Bacteria;p__Verrucomicrobiota;c__Kiritimatiellia;o__RFP12;f__JAAYLN01;g__RGIG5952;s__	N/A	N/A	N/A	N/A	N/A	GCA_017962605.1	95	d__Bacteria;p__Verrucomicrobiota;c__Kiritimatiellia;o__RFP12;f__JAAYLN01;g__RGIG5952;s__RGIG5952 sp017962605	94.61	0.716	d__Bacteria;p__Verrucomicrobiota;c__Kiritimatiellia;o__RFP12;f__JAAYLN01;g__RGIG5952;s__	taxonomic classification defined by topology and ANI	classification based on placement in class-level tree	GCA_017509565.1, s__RGIG5952 sp017509565, 95.0, 79.22, 0.4	83	11	0.99721	Genome not assigned to closest species as it falls outside its pre-defined ANI radius
MGYG000290039	d__Bacteria;p__Bacteroidota;c__Bacteroidia;o__Bacteroidales;f__Paludibacteraceae;g__RF16;s__RF16 sp902792835	GCA_902792835.1	95	d__Bacteria;p__Bacteroidota;c__Bacteroidia;o__Bacteroidales;f__Paludibacteraceae;g__RF16;s__RF16 sp902792835	100	0.985	GCA_902792835.1	95	d__Bacteria;p__Bacteroidota;c__Bacteroidia;o__Bacteroidales;f__Paludibacteraceae;g__RF16;s__RF16 sp902792835	100	0.985	d__Bacteria;p__Bacteroidota;c__Bacteroidia;o__Bacteroidales;f__Paludibacteraceae;g__RF16;s__	taxonomic classification defined by topology and ANI	topological placement and ANI have congruent species assignments	GCA_905233935.1, s__RF16 sp905233935, 95.0, 90.78, 0.712; GCA_902783545.1, s__RF16 sp902783545, 95.0, 82.98, 0.56; GCA_900317745.1, s__RF16 sp900317745, 95.0, 80.92, 0.522; GCA_002310195.1, s__RF16 sp002310195, 95.0, 80.79, 0.44; GCA_902798965.1, s__RF16 sp902798965, 95.0, 80.62, 0.56; GCA_945827635.1, s__RF16 sp945827635, 95.0, 79.7, 0.452; GCA_017525455.1, s__RF16 sp017525455, 95.0, 79.25, 0.37…	64.69	11	N/A	N/A
MGYG000290040	d__Bacteria;p__Bacillota_C;c__Negativicutes;o__Selenomonadales;f__Selenomonadaceae;g__RUG12372;s__RUG12372 sp902778455	GCA_902778455.1	95	d__Bacteria;p__Bacillota_C;c__Negativicutes;o__Selenomonadales;f__Selenomonadaceae;g__RUG12372;s__RUG12372 sp902778455	100	0.998	GCA_902778455.1	95	d__Bacteria;p__Bacillota_C;c__Negativicutes;o__Selenomonadales;f__Selenomonadaceae;g__RUG12372;s__RUG12372 sp902778455	100	0.998	d__Bacteria;p__Bacillota_C;c__Negativicutes;o__Selenomonadales;f__Selenomonadaceae;g__RUG12372;s__	taxonomic classification defined by topology and ANI	topological placement and ANI have congruent species assignments	GCA_017939945.1, s__RUG12372 sp017939945, 95.0, 88.48, 0.87; GCA_900321035.1, s__RUG12372 sp900321035, 95.0, 83.59, 0.636; GCA_902777615.1, s__RUG12372 sp902777615, 95.0, 83.36, 0.75; GCA_016286075.1, s__RUG12372 sp016286075, 95.0, 83.27, 0.727; GCA_017480545.1, s__RUG12372 sp017480545, 95.0, 82.26, 0.594; GCA_017619685.1, s__RUG12372 sp017619685, 95.0, 81.95, 0.728; GCA_902782705.1, s__RUG12372 …	95.59	11	N/A	N/A
MGYG000290041	d__Bacteria;p__Bacteroidota;c__Bacteroidia;o__Bacteroidales;f__Bacteroidaceae;g__Prevotella;s__Prevotella sp900315545	GCA_900315545.1	95	d__Bacteria;p__Bacteroidota;c__Bacteroidia;o__Bacteroidales;f__Bacteroidaceae;g__Prevotella;s__Prevotella sp900315545	99.11	0.946	GCA_900315545.1	95	d__Bacteria;p__Bacteroidota;c__Bacteroidia;o__Bacteroidales;f__Bacteroidaceae;g__Prevotella;s__Prevotella sp900315545	99.11	0.946	d__Bacteria;p__Bacteroidota;c__Bacteroidia;o__Bacteroidales;f__Bacteroidaceae;g__Prevotella;s__	taxonomic classification defined by topology and ANI	topological placement and ANI have congruent species assignments	GCA_017627765.1, s__Prevotella sp017627765, 95.0, 78.29, 0.316; GCA_017402445.1, s__Prevotella sp017402445, 95.0, 77.21, 0.071; GCA_002394385.1, s__Prevotella sp002394385, 95.0, 77.18, 0.138; GCA_934190685.1, s__Prevotella sp934190685, 95.0, 77.05, 0.056; GCA_902762325.1, s__Prevotella sp902762325, 95.0, 76.99, 0.071; GCF_013166515.1, s__Prevotella sp013166515, 95.0, 76.95, 0.117; GCF_001275135.1…	70.09	11	N/A	N/A
MGYG000290042	d__Bacteria;p__Bacteroidota;c__Bacteroidia;o__Bacteroidales;f__UBA932;g__Cryptobacteroides;s__Cryptobacteroides sp900316045	GCA_900316045.1	95	d__Bacteria;p__Bacteroidota;c__Bacteroidia;o__Bacteroidales;f__UBA932;g__Cryptobacteroides;s__Cryptobacteroides sp900316045	99.05	0.851	GCA_900316045.1	95	d__Bacteria;p__Bacteroidota;c__Bacteroidia;o__Bacteroidales;f__UBA932;g__Cryptobacteroides;s__Cryptobacteroides sp900316045	99.05	0.851	d__Bacteria;p__Bacteroidota;c__Bacteroidia;o__Bacteroidales;f__UBA932;g__Cryptobacteroides;s__	taxonomic classification defined by topology and ANI	topological placement and ANI have congruent species assignments	GCA_022653735.1, s__Cryptobacteroides sp022653735, 95.0, 94.99, 0.647; GCA_002320605.1, s__Cryptobacteroides sp002320605, 95.0, 94.07, 0.787; GCA_022648685.1, s__Cryptobacteroides sp022648685, 95.0, 78.05, 0.032; GCA_017469845.1, s__Cryptobacteroides sp017469845, 95.0, 77.78, 0.062; GCA_000433355.1, s__Cryptobacteroides sp000433355, 95.0, 77.72, 0.157; GCA_000431015.1, s__Cryptobacteroides sp0004…	83.57	11	N/A	N/A
MGYG000290043	d__Bacteria;p__Bacillota_A;c__Clostridia;o__Lachnospirales;f__Lachnospiraceae;g__CAG-791;s__CAG-791 sp900317555	GCA_900317555.1	95	d__Bacteria;p__Bacillota_A;c__Clostridia;o__Lachnospirales;f__Lachnospiraceae;g__CAG-791;s__CAG-791 sp900317555	98.86	0.939	GCA_900317555.1	95	d__Bacteria;p__Bacillota_A;c__Clostridia;o__Lachnospirales;f__Lachnospiraceae;g__CAG-791;s__CAG-791 sp900317555	98.86	0.939	d__Bacteria;p__Bacillota_A;c__Clostridia;o__Lachnospirales;f__Lachnospiraceae;g__CAG-791;s__	taxonomic classification defined by topology and ANI	topological placement and ANI have congruent species assignments	GCA_900317475.1, s__CAG-791 sp900317475, 95.0, 78.04, 0.127; GCA_900316855.1, s__CAG-791 sp900316855, 95.0, 77.7, 0.196; GCA_000431495.1, s__CAG-791 sp000431495, 95.0, 77.59, 0.224; GCA_900107575.1, s__CAG-791 sp900107575, 95.0, 77.57, 0.218; GCA_902768735.1, s__CAG-791 sp900320335, 95.0, 77.52, 0.069; GCA_002353635.1, s__CAG-791 sp002353635, 95.0, 77.49, 0.202; GCA_002448395.1, s__CAG-791 sp0024…	84.85	11	N/A	N/A
MGYG000290044	d__Bacteria;p__Bacteroidota;c__Bacteroidia;o__Bacteroidales;f__Bacteroidaceae;g__Prevotella;s__Prevotella sp900315095	GCA_900315095.1	95	d__Bacteria;p__Bacteroidota;c__Bacteroidia;o__Bacteroidales;f__Bacteroidaceae;g__Prevotella;s__Prevotella sp900315095	96.32	0.864	GCA_900315095.1	95	d__Bacteria;p__Bacteroidota;c__Bacteroidia;o__Bacteroidales;f__Bacteroidaceae;g__Prevotella;s__Prevotella sp900315095	96.32	0.864	d__Bacteria;p__Bacteroidota;c__Bacteroidia;o__Bacteroidales;f__Bacteroidaceae;g__Prevotella;s__	taxonomic classification defined by topology and ANI	topological placement and ANI have congruent species assignments	GCA_002394385.1, s__Prevotella sp002394385, 95.0, 86.91, 0.819; GCA_017554105.1, s__Prevotella sp017554105, 95.0, 82.32, 0.672; GCA_900316985.1, s__Prevotella sp900316985, 95.0, 78.71, 0.223; GCF_003977605.1, s__Prevotella koreensis, 95.0, 78.33, 0.257; GCA_900548585.1, s__Prevotella sp900548585, 95.0, 78.0, 0.312; GCA_902768785.1, s__Prevotella sp902768785, 95.0, 77.91, 0.165; GCA_900315775.1, s…	92.97	11	N/A	N/A
MGYG000290045	d__Bacteria;p__Bacillota_A;c__Clostridia;o__Oscillospirales;f__Acutalibacteraceae;g__RUG420;s__RUG420 sp900317985	GCA_900317985.1	95	d__Bacteria;p__Bacillota_A;c__Clostridia;o__Oscillospirales;f__Acutalibacteraceae;g__RUG420;s__RUG420 sp900317985	99.01	0.875	GCA_900317985.1	95	d__Bacteria;p__Bacillota_A;c__Clostridia;o__Oscillospirales;f__Acutalibacteraceae;g__RUG420;s__RUG420 sp900317985	99.01	0.875	d__Bacteria;p__Bacillota_A;c__Clostridia;o__Oscillospirales;f__Acutalibacteraceae;g__RUG420;s__	taxonomic classification defined by topology and ANI	topological placement and ANI have congruent species assignments	GCA_017433225.1, s__RUG420 sp017433225, 95.0, 93.07, 0.925; GCA_017461005.1, s__RUG420 sp017461005, 95.0, 89.75, 0.855; GCA_900317085.1, s__RUG420 sp900317085, 95.0, 89.44, 0.834; GCA_904502175.1, s__RUG420 sp904502175, 95.0, 84.16, 0.819; GCA_017614275.1, s__RUG420 sp017614275, 95.0, 83.36, 0.734; GCA_017476565.1, s__RUG420 sp017476565, 95.0, 82.13, 0.653; GCA_900318715.1, s__RUG420 sp900318715,…	80.04	11	N/A	N/A
MGYG000290046	d__Bacteria;p__Bacteroidota;c__Bacteroidia;o__Bacteroidales;f__Bacteroidaceae;g__Prevotella;s__Prevotella sp900316285	GCA_900316285.1	95	d__Bacteria;p__Bacteroidota;c__Bacteroidia;o__Bacteroidales;f__Bacteroidaceae;g__Prevotella;s__Prevotella sp900316285	96.14	0.91	GCA_900316285.1	95	d__Bacteria;p__Bacteroidota;c__Bacteroidia;o__Bacteroidales;f__Bacteroidaceae;g__Prevotella;s__Prevotella sp900316285	96.14	0.91	d__Bacteria;p__Bacteroidota;c__Bacteroidia;o__Bacteroidales;f__Bacteroidaceae;g__Prevotella;s__	taxonomic classification defined by topology and ANI	topological placement and ANI have congruent species assignments	GCA_017557185.1, s__Prevotella sp017557185, 95.0, 83.52, 0.609; GCA_902781315.1, s__Prevotella sp902781315, 95.0, 83.47, 0.628; GCA_902774815.1, s__Prevotella sp902774815, 95.0, 81.83, 0.533; GCA_017428925.1, s__Prevotella sp017428925, 95.0, 80.89, 0.178; GCA_902762325.1, s__Prevotella sp902762325, 95.0, 79.59, 0.159; GCA_024697645.1, s__Prevotella sp024697645, 95.0, 79.37, 0.369; GCA_002350805.1…	75.91	11	N/A	N/A
MGYG000290047	d__Bacteria;p__Bacillota_A;c__Clostridia;o__Oscillospirales;f__Acutalibacteraceae;g__Ruminococcus_E;s__Ruminococcus_E sp900317315	GCA_900317315.1	95	d__Bacteria;p__Bacillota_A;c__Clostridia;o__Oscillospirales;f__Acutalibacteraceae;g__Ruminococcus_E;s__Ruminococcus_E sp900317315	98.77	0.877	GCA_900317315.1	95	d__Bacteria;p__Bacillota_A;c__Clostridia;o__Oscillospirales;f__Acutalibacteraceae;g__Ruminococcus_E;s__Ruminococcus_E sp900317315	98.77	0.877	d__Bacteria;p__Bacillota_A;c__Clostridia;o__Oscillospirales;f__Acutalibacteraceae;g__Ruminococcus_E;s__	taxonomic classification defined by topology and ANI	topological placement and ANI have congruent species assignments	GCA_900316815.1, s__Ruminococcus_E sp900316815, 95.0, 82.02, 0.575; GCA_902784855.1, s__Ruminococcus_E sp902784855, 95.0, 81.94, 0.706; GCA_902799325.1, s__Ruminococcus_E sp902799325, 95.0, 81.86, 0.603; GCA_900317595.1, s__Ruminococcus_E sp900317595, 95.0, 80.57, 0.522; GCA_902794395.1, s__Ruminococcus_E sp902794395, 95.0, 80.48, 0.603; GCA_902776375.1, s__Ruminococcus_E sp902776375, 95.0, 80.23…	72.1	11	N/A	N/A
MGYG000290048	d__Bacteria;p__Bacillota_A;c__Clostridia;o__Oscillospirales;f__Acutalibacteraceae;g__UBA1213;s__UBA1213 sp902801715	GCA_902801715.1	95	d__Bacteria;p__Bacillota_A;c__Clostridia;o__Oscillospirales;f__Acutalibacteraceae;g__UBA1213;s__UBA1213 sp902801715	100	0.987	GCA_902801715.1	95	d__Bacteria;p__Bacillota_A;c__Clostridia;o__Oscillospirales;f__Acutalibacteraceae;g__UBA1213;s__UBA1213 sp902801715	100	0.987	d__Bacteria;p__Bacillota_A;c__Clostridia;o__Oscillospirales;f__Acutalibacteraceae;g__UBA1213;s__	taxonomic classification defined by topology and ANI	topological placement and ANI have congruent species assignments	GCA_002309275.1, s__UBA1213 sp002309275, 95.0, 83.32, 0.665; GCA_900317795.1, s__UBA1213 sp900317795, 95.0, 82.74, 0.646; GCA_902800005.1, s__UBA1213 sp902800005, 95.0, 82.16, 0.704; GCA_902800065.1, s__UBA1213 sp902800065, 95.0, 80.1, 0.542; GCA_902785555.1, s__UBA1213 sp902785555, 95.0, 79.81, 0.567; GCA_002350705.1, s__UBA1213 sp002350705, 95.0, 78.94, 0.486; GCA_902767125.1, s__UBA1213 sp9027…	68.26	11	N/A	N/A
MGYG000290049	d__Bacteria;p__Bacteroidota;c__Bacteroidia;o__Bacteroidales;f__UBA932;g__Cryptobacteroides;s__Cryptobacteroides sp900321655	GCA_900321655.1	95	d__Bacteria;p__Bacteroidota;c__Bacteroidia;o__Bacteroidales;f__UBA932;g__Cryptobacteroides;s__Cryptobacteroides sp900321655	98.39	0.87	GCA_900321655.1	95	d__Bacteria;p__Bacteroidota;c__Bacteroidia;o__Bacteroidales;f__UBA932;g__Cryptobacteroides;s__Cryptobacteroides sp900321655	98.39	0.87	d__Bacteria;p__Bacteroidota;c__Bacteroidia;o__Bacteroidales;f__UBA932;g__Cryptobacteroides;s__	taxonomic classification defined by topology and ANI	topological placement and ANI have congruent species assignments	GCA_905235535.1, s__Cryptobacteroides sp905235535, 95.0, 84.62, 0.598; GCA_900316245.1, s__Cryptobacteroides sp900316245, 95.0, 84.27, 0.696; GCA_017423025.1, s__Cryptobacteroides sp017423025, 95.0, 83.8, 0.698; GCA_002373715.1, s__Cryptobacteroides sp002373715, 95.0, 83.64, 0.63; GCA_016285215.1, s__Cryptobacteroides sp016285215, 95.0, 83.53, 0.63; GCA_017617475.1, s__Cryptobacteroides sp0176174…	82.72	11	N/A	N/A
MGYG000290050	d__Bacteria;p__Bacteroidota;c__Bacteroidia;o__Bacteroidales;f__UBA932;g__Cryptobacteroides;s__Cryptobacteroides sp900320185	GCA_900320185.1	95	d__Bacteria;p__Bacteroidota;c__Bacteroidia;o__Bacteroidales;f__UBA932;g__Cryptobacteroides;s__Cryptobacteroides sp900320185	98.49	0.908	GCA_900320185.1	95	d__Bacteria;p__Bacteroidota;c__Bacteroidia;o__Bacteroidales;f__UBA932;g__Cryptobacteroides;s__Cryptobacteroides sp900320185	98.49	0.908	d__Bacteria;p__Bacteroidota;c__Bacteroidia;o__Bacteroidales;f__UBA932;g__Cryptobacteroides;s__	taxonomic classification defined by topology and ANI	topological placement and ANI have congruent species assignments	GCA_017469745.1, s__Cryptobacteroides sp017469745, 95.0, 79.06, 0.342; GCA_900319685.1, s__Cryptobacteroides sp900319685, 95.0, 78.82, 0.34; GCA_902779765.1, s__Cryptobacteroides sp902779765, 95.0, 78.77, 0.298; GCA_902801885.1, s__Cryptobacteroides sp902801885, 95.0, 78.67, 0.285; GCA_905235085.1, s__Cryptobacteroides sp905235085, 95.0, 78.64, 0.313; GCA_902780935.1, s__Cryptobacteroides sp90278…	95.99	11	N/A	N/A
MGYG000290051	d__Bacteria;p__Bacteroidota;c__Bacteroidia;o__Bacteroidales;f__Bacteroidaceae;g__Prevotella;s__Prevotella sp900318625	GCA_900318625.1	95	d__Bacteria;p__Bacteroidota;c__Bacteroidia;o__Bacteroidales;f__Bacteroidaceae;g__Prevotella;s__Prevotella sp900318625	97.47	0.878	GCA_900318625.1	95	d__Bacteria;p__Bacteroidota;c__Bacteroidia;o__Bacteroidales;f__Bacteroidaceae;g__Prevotella;s__Prevotella sp900318625	97.47	0.878	d__Bacteria;p__Bacteroidota;c__Bacteroidia;o__Bacteroidales;f__Bacteroidaceae;g__Prevotella;s__	taxonomic classification defined by topology and ANI	topological placement and ANI have congruent species assignments	GCA_002353555.1, s__Prevotella sp002353555, 95.0, 78.02, 0.264; GCA_902781315.1, s__Prevotella sp902781315, 95.0, 78.0, 0.255; GCA_002369515.1, s__Prevotella sp002369515, 95.0, 77.98, 0.187; GCA_900316295.1, s__Prevotella sp900316295, 95.0, 77.93, 0.173; GCA_902776685.1, s__Prevotella sp902776685, 95.0, 77.93, 0.203; GCF_000585355.1, s__Prevotella oryzae, 95.0, 77.89, 0.021; GCA_905234845.1, s__P…	93.84	11	N/A	N/A
MGYG000290052	d__Bacteria;p__Bacillota_A;c__Clostridia;o__Lachnospirales;f__Lachnospiraceae;g__UBA1267;s__UBA1267 sp902796795	GCA_902796795.1	95	d__Bacteria;p__Bacillota_A;c__Clostridia;o__Lachnospirales;f__Lachnospiraceae;g__UBA1267;s__UBA1267 sp902796795	100	0.985	GCA_902796795.1	95	d__Bacteria;p__Bacillota_A;c__Clostridia;o__Lachnospirales;f__Lachnospiraceae;g__UBA1267;s__UBA1267 sp902796795	100	0.985	d__Bacteria;p__Bacillota_A;c__Clostridia;o__Lachnospirales;f__Lachnospiraceae;g__UBA1267;s__	taxonomic classification defined by topology and ANI	topological placement and ANI have congruent species assignments	GCA_017438305.1, s__UBA1267 sp017438305, 95.0, 77.6, 0.127; GCA_002315555.1, s__UBA1267 sp002315555, 95.0, 77.08, 0.108; GCA_902803345.1, s__UBA1267 sp902803345, 95.0, 77.02, 0.146; GCA_017959345.1, s__UBA1267 sp017959345, 95.0, 77.0, 0.137; GCA_017958935.1, s__UBA1267 sp017958935, 95.0, 76.93, 0.168; GCA_016281555.1, s__UBA1267 sp016281555, 95.0, 76.93, 0.11; GCA_017441825.1, s__UBA1267 sp017441…	74.5	11	N/A	N/A
MGYG000290053	d__Bacteria;p__Bacteroidota;c__Bacteroidia;o__Bacteroidales;f__UBA932;g__Cryptobacteroides;s__Cryptobacteroides sp900321715	GCA_900321715.1	95	d__Bacteria;p__Bacteroidota;c__Bacteroidia;o__Bacteroidales;f__UBA932;g__Cryptobacteroides;s__Cryptobacteroides sp900321715	97.31	0.81	GCA_900321715.1	95	d__Bacteria;p__Bacteroidota;c__Bacteroidia;o__Bacteroidales;f__UBA932;g__Cryptobacteroides;s__Cryptobacteroides sp900321715	97.31	0.81	d__Bacteria;p__Bacteroidota;c__Bacteroidia;o__Bacteroidales;f__UBA932;g__Cryptobacteroides;s__	taxonomic classification defined by topology and ANI	topological placement and ANI have congruent species assignments	GCA_900313205.1, s__Cryptobacteroides sp900313205, 95.0, 92.13, 0.671; GCA_016286385.1, s__Cryptobacteroides sp016286385, 95.0, 91.91, 0.771; GCA_900319485.1, s__Cryptobacteroides sp900319485, 95.0, 90.35, 0.741; GCA_017550525.1, s__Cryptobacteroides sp017550525, 95.0, 89.87, 0.725; GCA_017451395.1, s__Cryptobacteroides sp017451395, 95.0, 89.3, 0.664; GCA_902768955.1, s__Cryptobacteroides sp90276…	84.69	11	N/A	N/A
MGYG000290054	d__Bacteria;p__Bacteroidota;c__Bacteroidia;o__Bacteroidales;f__UBA932;g__Cryptobacteroides;s__Cryptobacteroides sp902801885	GCA_902801885.1	95	d__Bacteria;p__Bacteroidota;c__Bacteroidia;o__Bacteroidales;f__UBA932;g__Cryptobacteroides;s__Cryptobacteroides sp902801885	100	1	GCA_902801885.1	95	d__Bacteria;p__Bacteroidota;c__Bacteroidia;o__Bacteroidales;f__UBA932;g__Cryptobacteroides;s__Cryptobacteroides sp902801885	100	1	d__Bacteria;p__Bacteroidota;c__Bacteroidia;o__Bacteroidales;f__UBA932;g__Cryptobacteroides;s__	taxonomic classification defined by topology and ANI	topological placement and ANI have congruent species assignments	GCA_017469745.1, s__Cryptobacteroides sp017469745, 95.0, 87.12, 0.839; GCA_017962025.1, s__Cryptobacteroides sp017962025, 95.0, 80.7, 0.612; GCA_902779765.1, s__Cryptobacteroides sp902779765, 95.0, 80.49, 0.519; GCA_017627955.1, s__Cryptobacteroides sp017627955, 95.0, 79.98, 0.397; GCA_902780935.1, s__Cryptobacteroides sp902780935, 95.0, 79.93, 0.423; GCA_902785825.1, s__Cryptobacteroides sp90278…	94.66	11	N/A	N/A
MGYG000290055	d__Bacteria;p__Bacillota_A;c__Clostridia;o__Oscillospirales;f__Acutalibacteraceae;g__Ruminococcus_E;s__	N/A	N/A	N/A	N/A	N/A	GCA_902776375.1	95	d__Bacteria;p__Bacillota_A;c__Clostridia;o__Oscillospirales;f__Acutalibacteraceae;g__Ruminococcus_E;s__Ruminococcus_E sp902776375	93.04	0.881	d__Bacteria;p__Bacillota_A;c__Clostridia;o__Oscillospirales;f__Acutalibacteraceae;g__Ruminococcus_E;s__	taxonomic classification defined by topology and ANI	classification based on placement in class-level tree	GCA_902794395.1, s__Ruminococcus_E sp902794395, 95.0, 80.84, 0.626; GCA_902784855.1, s__Ruminococcus_E sp902784855, 95.0, 80.79, 0.559; GCA_900318905.1, s__Ruminococcus_E sp900318905, 95.0, 80.7, 0.505; GCA_900316435.1, s__Ruminococcus_E sp900316435, 95.0, 80.6, 0.518; GCA_900315195.1, s__Ruminococcus_E sp900315195, 95.0, 80.57, 0.527; GCA_902799325.1, s__Ruminococcus_E sp902799325, 95.0, 80.37, …	75.05	11	0.9987	Genome not assigned to closest species as it falls outside its pre-defined ANI radius
MGYG000290056	d__Bacteria;p__Bacillota;c__Bacilli;o__RF39;f__UBA660;g__UMGS1449;s__UMGS1449 sp902797995	GCA_902797995.1	95	d__Bacteria;p__Bacillota;c__Bacilli;o__RF39;f__UBA660;g__UMGS1449;s__UMGS1449 sp902797995	100	0.997	GCA_902797995.1	95	d__Bacteria;p__Bacillota;c__Bacilli;o__RF39;f__UBA660;g__UMGS1449;s__UMGS1449 sp902797995	100	0.997	d__Bacteria;p__Bacillota;c__Bacilli;o__RF39;f__UBA660;g__UMGS1449;s__	taxonomic classification defined by topology and ANI	topological placement and ANI have congruent species assignments	GCA_017438635.1, s__UMGS1449 sp017438635, 95.0, 80.38, 0.503; GCA_934101575.1, s__UMGS1449 sp934101575, 95.0, 78.93, 0.375; GCA_934087515.1, s__UMGS1449 sp934087515, 95.0, 78.79, 0.319; GCA_944350405.1, s__UMGS1449 sp944350405, 95.0, 78.5, 0.384; GCA_900551925.1, s__UMGS1449 sp900551925, 95.0, 78.38, 0.318; GCA_934102055.1, s__UMGS1449 sp934102055, 95.0, 78.29, 0.339; GCA_934097105.1, s__UMGS1449…	81.37	11	N/A	N/A
MGYG000290057	d__Bacteria;p__Bacteroidota;c__Bacteroidia;o__Bacteroidales;f__UBA932;g__Cryptobacteroides;s__Cryptobacteroides sp900317925	GCA_900317925.1	95	d__Bacteria;p__Bacteroidota;c__Bacteroidia;o__Bacteroidales;f__UBA932;g__Cryptobacteroides;s__Cryptobacteroides sp900317925	96.34	0.854	GCA_900317925.1	95	d__Bacteria;p__Bacteroidota;c__Bacteroidia;o__Bacteroidales;f__UBA932;g__Cryptobacteroides;s__Cryptobacteroides sp900317925	96.34	0.854	d__Bacteria;p__Bacteroidota;c__Bacteroidia;o__Bacteroidales;f__UBA932;g__Cryptobacteroides;s__	taxonomic classification defined by topology and ANI	topological placement and ANI have congruent species assignments	GCA_902799895.1, s__Cryptobacteroides sp902799895, 95.0, 92.38, 0.811; GCA_902785575.1, s__Cryptobacteroides sp902785575, 95.0, 78.38, 0.08; GCA_017483985.1, s__Cryptobacteroides sp017483985, 95.0, 78.01, 0.211; GCA_017627955.1, s__Cryptobacteroides sp017627955, 95.0, 77.93, 0.097; GCA_016287075.1, s__Cryptobacteroides sp016287075, 95.0, 77.93, 0.223; GCA_900319855.1, s__Cryptobacteroides sp90031…	93.07	11	N/A	N/A
MGYG000290058	d__Bacteria;p__Bacteroidota;c__Bacteroidia;o__Bacteroidales;f__Bacteroidaceae;g__Prevotella;s__Prevotella sp900315775	GCA_900315775.1	95	d__Bacteria;p__Bacteroidota;c__Bacteroidia;o__Bacteroidales;f__Bacteroidaceae;g__Prevotella;s__Prevotella sp900315775	97.53	0.912	GCA_900315775.1	95	d__Bacteria;p__Bacteroidota;c__Bacteroidia;o__Bacteroidales;f__Bacteroidaceae;g__Prevotella;s__Prevotella sp900315775	97.53	0.912	d__Bacteria;p__Bacteroidota;c__Bacteroidia;o__Bacteroidales;f__Bacteroidaceae;g__Prevotella;s__	taxonomic classification defined by topology and ANI	topological placement and ANI have congruent species assignments	GCA_017449725.1, s__Prevotella sp017449725, 95.0, 79.49, 0.397; GCA_900316295.1, s__Prevotella sp900316295, 95.0, 78.26, 0.172; GCA_017442825.1, s__Prevotella sp017442825, 95.0, 78.23, 0.122; GCA_900315095.1, s__Prevotella sp900315095, 95.0, 78.03, 0.204; GCA_002394385.1, s__Prevotella sp002394385, 95.0, 77.95, 0.217; GCA_016287755.1, s__Prevotella sp016287755, 95.0, 77.92, 0.188; GCA_902792685.1…	89	11	N/A	N/A
MGYG000290059	d__Bacteria;p__Bacillota_A;c__Clostridia;o__Oscillospirales;f__CAG-272;g__UBA1248;s__UBA1248 sp902784545	GCA_902784545.1	95	d__Bacteria;p__Bacillota_A;c__Clostridia;o__Oscillospirales;f__CAG-272;g__UBA1248;s__UBA1248 sp902784545	100	0.987	GCA_902784545.1	95	d__Bacteria;p__Bacillota_A;c__Clostridia;o__Oscillospirales;f__CAG-272;g__UBA1248;s__UBA1248 sp902784545	100	0.987	d__Bacteria;p__Bacillota_A;c__Clostridia;o__Oscillospirales;f__CAG-272;g__UBA1248;s__	taxonomic classification defined by topology and ANI	topological placement and ANI have congruent species assignments	GCA_902782785.1, s__UBA1248 sp902782785, 95.0, 80.97, 0.555; GCA_902797235.1, s__UBA1248 sp902797235, 95.0, 80.6, 0.544; GCA_002308615.1, s__UBA1248 sp002308615, 95.0, 80.24, 0.5; GCA_016280525.1, s__UBA1248 sp016280525, 95.0, 80.24, 0.509; GCA_017443595.1, s__UBA1248 sp017443595, 95.0, 80.12, 0.505; GCA_902762505.1, s__UBA1248 sp902762505, 95.0, 80.08, 0.432; GCA_902778145.1, s__UBA1248 sp902778…	91.24	11	N/A	N/A
MGYG000290060	d__Bacteria;p__Bacteroidota;c__Bacteroidia;o__Bacteroidales;f__Bacteroidaceae;g__Prevotella;s__Prevotella sp900318795	GCA_900318795.1	95	d__Bacteria;p__Bacteroidota;c__Bacteroidia;o__Bacteroidales;f__Bacteroidaceae;g__Prevotella;s__Prevotella sp900318795	96.67	0.781	GCA_900318795.1	95	d__Bacteria;p__Bacteroidota;c__Bacteroidia;o__Bacteroidales;f__Bacteroidaceae;g__Prevotella;s__Prevotella sp900318795	96.67	0.781	d__Bacteria;p__Bacteroidota;c__Bacteroidia;o__Bacteroidales;f__Bacteroidaceae;g__Prevotella;s__	taxonomic classification defined by topology and ANI	topological placement and ANI have congruent species assignments	GCA_002363695.1, s__Prevotella sp002363695, 95.0, 88.34, 0.773; GCA_002342415.1, s__Prevotella sp002342415, 95.0, 81.13, 0.526; GCA_902764705.1, s__Prevotella sp902764705, 95.0, 81.07, 0.405; GCA_902770195.1, s__Prevotella sp902770195, 95.0, 80.58, 0.38; GCF_900107705.1, s__Prevotella sp900107705, 95.0, 80.49, 0.411; GCA_017412705.1, s__Prevotella sp017412705, 95.0, 80.26, 0.474; GCA_002353485.1,…	76.31	11	N/A	N/A
MGYG000290061	d__Bacteria;p__Bacillota;c__Bacilli;o__Erysipelotrichales;f__Coprobacillaceae;g__Sharpea;s__Sharpea azabuensis	GCF_000702165.1	95	d__Bacteria;p__Bacillota;c__Bacilli;o__Erysipelotrichales;f__Coprobacillaceae;g__Sharpea;s__Sharpea azabuensis	97.94	0.86	GCF_000702165.1	95	d__Bacteria;p__Bacillota;c__Bacilli;o__Erysipelotrichales;f__Coprobacillaceae;g__Sharpea;s__Sharpea azabuensis	97.94	0.86	d__Bacteria;p__Bacillota;c__Bacilli;o__Erysipelotrichales;f__Coprobacillaceae;g__Sharpea;s__	taxonomic classification defined by topology and ANI	topological placement and ANI have congruent species assignments	GCF_009695655.1, s__Sharpea porci, 95.0, 88.95, 0.811	94.42	11	N/A	N/A
MGYG000290062	d__Bacteria;p__Bacillota_A;c__Clostridia;o__Lachnospirales;f__Lachnospiraceae;g__Porcincola;s__Porcincola sp902785635	GCA_902785635.1	95	d__Bacteria;p__Bacillota_A;c__Clostridia;o__Lachnospirales;f__Lachnospiraceae;g__Porcincola;s__Porcincola sp902785635	100	0.991	GCA_902785635.1	95	d__Bacteria;p__Bacillota_A;c__Clostridia;o__Lachnospirales;f__Lachnospiraceae;g__Porcincola;s__Porcincola sp902785635	100	0.991	d__Bacteria;p__Bacillota_A;c__Clostridia;o__Lachnospirales;f__Lachnospiraceae;g__Porcincola;s__	taxonomic classification defined by topology and ANI	topological placement and ANI have congruent species assignments	GCA_017652545.1, s__Porcincola sp017652545, 95.0, 78.12, 0.175; GCA_900313765.1, s__Porcincola sp900313765, 95.0, 77.84, 0.092; GCA_902779575.1, s__Porcincola sp902779575, 95.0, 77.79, 0.085; GCA_902801515.1, s__Porcincola sp902801515, 95.0, 77.49, 0.078; GCA_902803155.1, s__Porcincola sp902803155, 95.0, 77.36, 0.082; GCA_902767335.1, s__Porcincola sp902767335, 95.0, 77.25, 0.161; GCA_002394165.1…	76.6	11	N/A	N/A
MGYG000290063	d__Bacteria;p__Actinomycetota;c__Coriobacteriia;o__Coriobacteriales;f__Atopobiaceae;g__Tractidigestivibacter;s__Tractidigestivibacter sp900548775	GCA_900548775.1	95	d__Bacteria;p__Actinomycetota;c__Coriobacteriia;o__Coriobacteriales;f__Atopobiaceae;g__Tractidigestivibacter;s__Tractidigestivibacter sp900548775	98.25	0.893	GCA_900548775.1	95	d__Bacteria;p__Actinomycetota;c__Coriobacteriia;o__Coriobacteriales;f__Atopobiaceae;g__Tractidigestivibacter;s__Tractidigestivibacter sp900548775	98.25	0.893	d__Bacteria;p__Actinomycetota;c__Coriobacteriia;o__Coriobacteriales;f__Atopobiaceae;g__Tractidigestivibacter;s__	taxonomic classification defined by topology and ANI	topological placement and ANI have congruent species assignments	GCA_900119625.1, s__Tractidigestivibacter sp900119625, 95.0, 90.82, 0.79; GCA_902773995.1, s__Tractidigestivibacter sp902773995, 95.0, 90.16, 0.839; GCA_900111695.1, s__Tractidigestivibacter sp900111695, 95.0, 90.1, 0.792; GCF_001494635.1, s__Tractidigestivibacter scatoligenes, 95.0, 88.81, 0.762; GCF_024741235.1, s__Tractidigestivibacter sp900768455, 95.007, 88.65, 0.75; GCA_900770865.1, s__Trac…	93.78	11	N/A	N/A
MGYG000290064	d__Bacteria;p__Bacillota;c__Bacilli;o__RFN20;f__CAG-826;g__Enteromonas;s__Enteromonas sp004561785	GCA_004561785.1	95	d__Bacteria;p__Bacillota;c__Bacilli;o__RFN20;f__CAG-826;g__Enteromonas;s__Enteromonas sp004561785	98.52	0.832	GCA_004561785.1	95	d__Bacteria;p__Bacillota;c__Bacilli;o__RFN20;f__CAG-826;g__Enteromonas;s__Enteromonas sp004561785	98.52	0.832	d__Bacteria;p__Bacillota;c__Bacilli;o__RFN20;f__CAG-826;g__Enteromonas;s__	taxonomic classification defined by topology and ANI	topological placement and ANI have congruent species assignments	GCA_002321395.1, s__Enteromonas sp002321395, 95.0, 80.23, 0.493; GCA_016296285.1, s__Enteromonas sp016296285, 95.0, 78.58, 0.129; GCA_018714785.1, s__Enteromonas pullicola, 95.0, 78.38, 0.159; GCA_900767605.1, s__Enteromonas sp900767605, 95.0, 78.05, 0.109; GCA_900317295.1, s__Enteromonas sp900317295, 95.0, 77.97, 0.141; GCA_024693415.1, s__Enteromonas sp024693415, 95.0, 77.93, 0.155; GCA_9005395…	86.53	11	N/A	N/A
MGYG000290065	d__Bacteria;p__Bacillota_A;c__Clostridia;o__Oscillospirales;f__Oscillospiraceae;g__ER4;s__ER4 sp902783035	GCA_902783035.1	95	d__Bacteria;p__Bacillota_A;c__Clostridia;o__Oscillospirales;f__Oscillospiraceae;g__ER4;s__ER4 sp902783035	100	0.99	GCA_902783035.1	95	d__Bacteria;p__Bacillota_A;c__Clostridia;o__Oscillospirales;f__Oscillospiraceae;g__ER4;s__ER4 sp902783035	100	0.99	d__Bacteria;p__Bacillota_A;c__Clostridia;o__Oscillospirales;f__Oscillospiraceae;g__ER4;s__	taxonomic classification defined by topology and ANI	topological placement and ANI have congruent species assignments	GCA_902779695.1, s__ER4 sp902779695, 95.0, 81.64, 0.529; GCA_015067435.1, s__ER4 sp015067435, 95.0, 81.31, 0.542; GCA_015068465.1, s__ER4 sp015068465, 95.0, 81.02, 0.455; GCA_017458025.1, s__ER4 sp017458025, 95.0, 80.84, 0.517; GCA_017527825.1, s__ER4 sp017527825, 95.0, 80.28, 0.405; GCA_015068395.1, s__ER4 sp015068395, 95.0, 80.12, 0.415; GCA_024698225.1, s__ER4 sp024698225, 95.0, 79.91, 0.431; …	77.06	11	N/A	N/A
MGYG000290066	d__Bacteria;p__Bacteroidota;c__Bacteroidia;o__Bacteroidales;f__Bacteroidaceae;g__UBA4372;s__	N/A	N/A	N/A	N/A	N/A	N/A	N/A	N/A	N/A	N/A	d__Bacteria;p__Bacteroidota;c__Bacteroidia;o__Bacteroidales;f__Bacteroidaceae;g__UBA4372;s__	taxonomic classification defined by topology and ANI	classification based on placement in class-level tree	GCA_017445925.1, s__UBA4372 sp017445925, 95.0, 82.56, 0.623; GCA_017541025.1, s__UBA4372 sp017541025, 95.0, 81.71, 0.589; GCA_902801485.1, s__UBA4372 sp902801485, 95.0, 81.5, 0.591; GCA_902791675.1, s__UBA4372 sp902791675, 95.0, 80.91, 0.506; GCA_017619585.1, s__UBA4372 sp017619585, 95.0, 80.38, 0.461; GCA_017525235.1, s__UBA4372 sp017525235, 95.0, 80.05, 0.46; GCA_024683455.1, s__UBA4372 sp02468…	63.22	11	0.98953	Genome not assigned to closest species as it falls outside its pre-defined ANI radius
MGYG000290067	d__Bacteria;p__Bacillota_A;c__Clostridia;o__Oscillospirales;f__Acutalibacteraceae;g__Ruminococcus_E;s__Ruminococcus_E sp902765625	GCA_902765625.1	95	d__Bacteria;p__Bacillota_A;c__Clostridia;o__Oscillospirales;f__Acutalibacteraceae;g__Ruminococcus_E;s__Ruminococcus_E sp902765625	99.27	0.888	GCA_902765625.1	95	d__Bacteria;p__Bacillota_A;c__Clostridia;o__Oscillospirales;f__Acutalibacteraceae;g__Ruminococcus_E;s__Ruminococcus_E sp902765625	99.27	0.888	d__Bacteria;p__Bacillota_A;c__Clostridia;o__Oscillospirales;f__Acutalibacteraceae;g__Ruminococcus_E;s__	taxonomic classification defined by topology and ANI	topological placement and ANI have congruent species assignments	GCA_900316555.1, s__Ruminococcus_E sp900316555, 95.0, 86.84, 0.7; GCF_018918205.1, s__Ruminococcus_E sp018918205, 95.0, 85.65, 0.509; GCA_900100595.1, s__Ruminococcus_E sp900100595, 95.0, 80.91, 0.583; GCA_017471345.1, s__Ruminococcus_E sp017471345, 95.0, 79.91, 0.488; GCA_900320415.1, s__Ruminococcus_E sp900320415, 95.0, 79.77, 0.507; GCA_902761375.1, s__Ruminococcus_E sp902761375, 95.0, 79.59, …	62.32	11	N/A	N/A
MGYG000290068	d__Bacteria;p__Bacillota_A;c__Clostridia;o__Oscillospirales;f__Acutalibacteraceae;g__Ruminococcus_E;s__Ruminococcus_E sp900316555	GCA_900316555.1	95	d__Bacteria;p__Bacillota_A;c__Clostridia;o__Oscillospirales;f__Acutalibacteraceae;g__Ruminococcus_E;s__Ruminococcus_E sp900316555	99.03	0.881	GCA_900316555.1	95	d__Bacteria;p__Bacillota_A;c__Clostridia;o__Oscillospirales;f__Acutalibacteraceae;g__Ruminococcus_E;s__Ruminococcus_E sp900316555	99.03	0.881	d__Bacteria;p__Bacillota_A;c__Clostridia;o__Oscillospirales;f__Acutalibacteraceae;g__Ruminococcus_E;s__	taxonomic classification defined by topology and ANI	topological placement and ANI have congruent species assignments	GCF_018918205.1, s__Ruminococcus_E sp018918205, 95.0, 87.83, 0.649; GCA_902765625.1, s__Ruminococcus_E sp902765625, 95.0, 86.49, 0.785; GCA_900100595.1, s__Ruminococcus_E sp900100595, 95.0, 81.47, 0.691; GCA_902790475.1, s__Ruminococcus_E sp902790475, 95.0, 80.17, 0.443; GCF_005601135.1, s__Ruminococcus_E bovis, 95.0, 80.09, 0.037; GCA_017471345.1, s__Ruminococcus_E sp017471345, 95.0, 80.08, 0.56…	80.83	11	N/A	N/A
MGYG000290069	d__Bacteria;p__Bacillota_A;c__Clostridia;o__Saccharofermentanales;f__Saccharofermentanaceae;g__Saccharofermentans;s__	N/A	N/A	N/A	N/A	N/A	GCA_902775565.1	95	d__Bacteria;p__Bacillota_A;c__Clostridia;o__Saccharofermentanales;f__Saccharofermentanaceae;g__Saccharofermentans;s__Saccharofermentans sp902775565	86.81	0.816	d__Bacteria;p__Bacillota_A;c__Clostridia;o__Saccharofermentanales;f__Saccharofermentanaceae;g__Saccharofermentans;s__	taxonomic classification defined by topology and ANI	classification based on placement in class-level tree	GCA_024695505.1, s__Saccharofermentans sp024695505, 95.0, 83.67, 0.566; GCA_015069215.1, s__Saccharofermentans sp015069215, 95.0, 83.0, 0.571; GCA_017509205.1, s__Saccharofermentans sp017509205, 95.0, 82.82, 0.609; GCA_017478485.1, s__Saccharofermentans sp017478485, 95.0, 82.57, 0.648; GCA_017617935.1, s__Saccharofermentans sp017617935, 95.0, 82.22, 0.55; GCA_024682215.1, s__Saccharofermentans sp…	63.69	11	0.99236	Genome not assigned to closest species as it falls outside its pre-defined ANI radius
MGYG000290070	d__Bacteria;p__Bacillota_A;c__Clostridia;o__Saccharofermentanales;f__Saccharofermentanaceae;g__Saccharofermentans;s__	N/A	N/A	N/A	N/A	N/A	GCA_017649745.1	95	d__Bacteria;p__Bacillota_A;c__Clostridia;o__Saccharofermentanales;f__Saccharofermentanaceae;g__Saccharofermentans;s__Saccharofermentans sp017649745	81.1	0.414	d__Bacteria;p__Bacillota_A;c__Clostridia;o__Saccharofermentanales;f__Saccharofermentanaceae;g__Saccharofermentans;s__	taxonomic classification defined by topology and ANI	classification based on placement in class-level tree	GCA_017649645.1, s__Saccharofermentans sp017649645, 95.0, 81.04, 0.442; GCA_902803695.1, s__Saccharofermentans sp902803695, 95.0, 80.67, 0.395; GCA_902803365.1, s__Saccharofermentans sp902803365, 95.0, 79.31, 0.308; GCA_024691135.1, s__Saccharofermentans sp024691135, 95.0, 79.24, 0.376; GCA_024403735.1, s__Saccharofermentans sp024403735, 95.0, 78.01, 0.161; GCA_003149065.1, s__Saccharofermentans …	73.11	11	0.97322	N/A
MGYG000290071	d__Bacteria;p__Bacillota_A;c__Clostridia;o__Oscillospirales;f__Acutalibacteraceae;g__Ruminococcus_E;s__Ruminococcus_E sp900316815	GCA_900316815.1	95	d__Bacteria;p__Bacillota_A;c__Clostridia;o__Oscillospirales;f__Acutalibacteraceae;g__Ruminococcus_E;s__Ruminococcus_E sp900316815	99.21	0.893	GCA_900316815.1	95	d__Bacteria;p__Bacillota_A;c__Clostridia;o__Oscillospirales;f__Acutalibacteraceae;g__Ruminococcus_E;s__Ruminococcus_E sp900316815	99.21	0.893	d__Bacteria;p__Bacillota_A;c__Clostridia;o__Oscillospirales;f__Acutalibacteraceae;g__Ruminococcus_E;s__	taxonomic classification defined by topology and ANI	topological placement and ANI have congruent species assignments	GCA_902784855.1, s__Ruminococcus_E sp902784855, 95.0, 82.28, 0.625; GCA_900317315.1, s__Ruminococcus_E sp900317315, 95.0, 82.03, 0.664; GCA_902799325.1, s__Ruminococcus_E sp902799325, 95.0, 81.57, 0.571; GCA_902794395.1, s__Ruminococcus_E sp902794395, 95.0, 81.22, 0.537; GCA_900317595.1, s__Ruminococcus_E sp900317595, 95.0, 80.5, 0.557; GCA_900100595.1, s__Ruminococcus_E sp900100595, 95.0, 80.37,…	91.74	11	N/A	N/A
MGYG000290072	d__Bacteria;p__Bacteroidota;c__Bacteroidia;o__Bacteroidales;f__Bacteroidaceae;g__Prevotella;s__	N/A	N/A	N/A	N/A	N/A	GCA_017508965.1	95	d__Bacteria;p__Bacteroidota;c__Bacteroidia;o__Bacteroidales;f__Bacteroidaceae;g__Prevotella;s__Prevotella sp017508965	94.87	0.77	d__Bacteria;p__Bacteroidota;c__Bacteroidia;o__Bacteroidales;f__Bacteroidaceae;g__Prevotella;s__	taxonomic classification defined by topology and ANI	classification based on placement in class-level tree	GCA_900316985.1, s__Prevotella sp900316985, 95.0, 84.72, 0.523; GCA_017428925.1, s__Prevotella sp017428925, 95.0, 83.81, 0.565; GCA_900314655.1, s__Prevotella sp900314655, 95.0, 82.16, 0.531; GCA_902784755.1, s__Prevotella sp902784755, 95.0, 81.03, 0.38; GCA_002394385.1, s__Prevotella sp002394385, 95.0, 78.57, 0.268; GCA_902768785.1, s__Prevotella sp902768785, 95.0, 78.54, 0.266; GCA_002353205.1,…	84.13	11	0.99867	Genome not assigned to closest species as it falls outside its pre-defined ANI radius
MGYG000290073	d__Bacteria;p__Bacillota_A;c__Clostridia;o__Lachnospirales;f__Lachnospiraceae;g__Eubacterium_Q;s__Eubacterium_Q sp902773185	GCA_902773185.1	95	d__Bacteria;p__Bacillota_A;c__Clostridia;o__Lachnospirales;f__Lachnospiraceae;g__Eubacterium_Q;s__Eubacterium_Q sp902773185	98.27	0.763	GCA_902773185.1	95	d__Bacteria;p__Bacillota_A;c__Clostridia;o__Lachnospirales;f__Lachnospiraceae;g__Eubacterium_Q;s__Eubacterium_Q sp902773185	98.27	0.763	d__Bacteria;p__Bacillota_A;c__Clostridia;o__Lachnospirales;f__Lachnospiraceae;g__Eubacterium_Q;s__	taxonomic classification defined by topology and ANI	topological placement and ANI have congruent species assignments	GCA_002372545.1, s__Eubacterium_Q sp002372545, 95.0, 80.33, 0.415; GCA_024681515.1, s__Eubacterium_Q sp024681515, 95.0, 77.66, 0.127; GCA_902792005.1, s__Eubacterium_Q sp902792005, 95.0, 77.52, 0.127; GCA_000703065.1, s__Eubacterium_Q sp000703065, 95.0, 77.31, 0.164; GCA_017541035.1, s__Eubacterium_Q sp017541035, 95.0, 77.27, 0.12; GCA_902760755.1, s__Eubacterium_Q sp902760755, 95.0, 77.19, 0.147…	76.56	11	N/A	N/A
MGYG000290074	d__Bacteria;p__Bacillota_A;c__Clostridia;o__Oscillospirales;f__Acutalibacteraceae;g__Ruminococcus_E;s__Ruminococcus_E sp900317315	GCA_900317315.1	95	d__Bacteria;p__Bacillota_A;c__Clostridia;o__Oscillospirales;f__Acutalibacteraceae;g__Ruminococcus_E;s__Ruminococcus_E sp900317315	98.95	0.879	GCA_900317315.1	95	d__Bacteria;p__Bacillota_A;c__Clostridia;o__Oscillospirales;f__Acutalibacteraceae;g__Ruminococcus_E;s__Ruminococcus_E sp900317315	98.95	0.879	d__Bacteria;p__Bacillota_A;c__Clostridia;o__Oscillospirales;f__Acutalibacteraceae;g__Ruminococcus_E;s__	taxonomic classification defined by topology and ANI	topological placement and ANI have congruent species assignments	GCA_902799325.1, s__Ruminococcus_E sp902799325, 95.0, 81.88, 0.628; GCA_902784855.1, s__Ruminococcus_E sp902784855, 95.0, 81.83, 0.687; GCA_900316815.1, s__Ruminococcus_E sp900316815, 95.0, 81.71, 0.621; GCA_902794395.1, s__Ruminococcus_E sp902794395, 95.0, 80.44, 0.623; GCA_900317595.1, s__Ruminococcus_E sp900317595, 95.0, 80.4, 0.542; GCA_902776375.1, s__Ruminococcus_E sp902776375, 95.0, 80.32,…	64.19	11	N/A	N/A
MGYG000290075	d__Bacteria;p__Bacillota_A;c__Clostridia;o__Oscillospirales;f__Acutalibacteraceae;g__RUG806;s__RUG806 sp902788995	GCA_902788995.1	95	d__Bacteria;p__Bacillota_A;c__Clostridia;o__Oscillospirales;f__Acutalibacteraceae;g__RUG806;s__RUG806 sp902788995	100	0.99	GCA_902788995.1	95	d__Bacteria;p__Bacillota_A;c__Clostridia;o__Oscillospirales;f__Acutalibacteraceae;g__RUG806;s__RUG806 sp902788995	100	0.99	d__Bacteria;p__Bacillota_A;c__Clostridia;o__Oscillospirales;f__Acutalibacteraceae;g__RUG806;s__	taxonomic classification defined by topology and ANI	topological placement and ANI have congruent species assignments	GCA_017428085.1, s__RUG806 sp017428085, 95.0, 83.66, 0.599; GCA_017430145.1, s__RUG806 sp017430145, 95.0, 79.56, 0.27; GCA_902780565.1, s__RUG806 sp902780565, 95.0, 79.33, 0.264; GCA_902782845.1, s__RUG806 sp902782845, 95.0, 78.63, 0.328; GCA_017443805.1, s__RUG806 sp017443805, 95.0, 78.43, 0.252; GCA_017550625.1, s__RUG806 sp017550625, 95.0, 78.18, 0.224; GCA_017439205.1, s__RUG806 sp017439205, …	87.09	11	N/A	N/A
MGYG000290076	d__Bacteria;p__Bacteroidota;c__Bacteroidia;o__Bacteroidales;f__UBA932;g__Cryptobacteroides;s__Cryptobacteroides sp902787295	GCA_902787295.1	95	d__Bacteria;p__Bacteroidota;c__Bacteroidia;o__Bacteroidales;f__UBA932;g__Cryptobacteroides;s__Cryptobacteroides sp902787295	100	0.982	GCA_902787295.1	95	d__Bacteria;p__Bacteroidota;c__Bacteroidia;o__Bacteroidales;f__UBA932;g__Cryptobacteroides;s__Cryptobacteroides sp902787295	100	0.982	d__Bacteria;p__Bacteroidota;c__Bacteroidia;o__Bacteroidales;f__UBA932;g__Cryptobacteroides;s__	taxonomic classification defined by topology and ANI	topological placement and ANI have congruent species assignments	GCA_900319975.1, s__Cryptobacteroides sp900319975, 95.0, 79.55, 0.359; GCA_017477245.1, s__Cryptobacteroides sp017477245, 95.0, 79.39, 0.378; GCA_905235775.1, s__Cryptobacteroides sp905235775, 95.0, 79.36, 0.32; GCA_900167895.1, s__Cryptobacteroides sp900167895, 95.0, 79.32, 0.405; GCA_902782225.1, s__Cryptobacteroides sp902782225, 95.0, 79.28, 0.32; GCA_902762435.1, s__Cryptobacteroides sp902762…	76.11	11	N/A	N/A
MGYG000290077	d__Bacteria;p__Bacillota_A;c__Clostridia;o__Lachnospirales;f__Lachnospiraceae;g__CAG-603;s__CAG-603 sp902786365	GCA_902786365.1	95	d__Bacteria;p__Bacillota_A;c__Clostridia;o__Lachnospirales;f__Lachnospiraceae;g__CAG-603;s__CAG-603 sp902786365	100	0.995	GCA_902786365.1	95	d__Bacteria;p__Bacillota_A;c__Clostridia;o__Lachnospirales;f__Lachnospiraceae;g__CAG-603;s__CAG-603 sp902786365	100	0.995	d__Bacteria;p__Bacillota_A;c__Clostridia;o__Lachnospirales;f__Lachnospiraceae;g__CAG-603;s__	taxonomic classification defined by topology and ANI	topological placement and ANI have congruent species assignments	GCA_902773095.1, s__CAG-603 sp902773095, 95.0, 82.12, 0.642; GCA_900314525.1, s__CAG-603 sp900314525, 95.0, 80.71, 0.273; GCA_902767015.1, s__CAG-603 sp902767015, 95.0, 78.31, 0.233; GCA_902362455.1, s__CAG-603 sp900066105, 95.0, 78.3, 0.206; GCA_900314555.1, s__CAG-603 sp900314555, 95.0, 78.21, 0.19; GCA_017416465.1, s__CAG-603 sp017416465, 95.0, 78.12, 0.167; GCA_900315425.1, s__CAG-603 sp90031…	92.25	11	N/A	N/A
MGYG000290078	d__Bacteria;p__Pseudomonadota;c__Alphaproteobacteria;o__RF32;f__CAG-239;g__RUG410;s__RUG410 sp900313155	GCA_900313155.1	95	d__Bacteria;p__Pseudomonadota;c__Alphaproteobacteria;o__RF32;f__CAG-239;g__RUG410;s__RUG410 sp900313155	100	0.982	GCA_900313155.1	95	d__Bacteria;p__Pseudomonadota;c__Alphaproteobacteria;o__RF32;f__CAG-239;g__RUG410;s__RUG410 sp900313155	100	0.982	d__Bacteria;p__Pseudomonadota;c__Alphaproteobacteria;o__RF32;f__CAG-239;g__RUG410;s__	taxonomic classification defined by topology and ANI	topological placement and ANI have congruent species assignments	GCA_902763155.1, s__RUG410 sp902763155, 95.0, 82.73, 0.775; GCA_017460085.1, s__RUG410 sp017460085, 95.0, 79.13, 0.493; GCA_900320035.1, s__RUG410 sp900320035, 95.0, 78.23, 0.351; GCA_902788365.1, s__RUG410 sp902788365, 95.0, 77.89, 0.431; GCA_017475935.1, s__RUG410 sp017475935, 95.0, 77.61, 0.264; GCA_017635595.1, s__RUG410 sp017635595, 95.0, 77.59, 0.268; GCA_902795745.1, s__RUG410 sp902795745,…	72.59	11	N/A	N/A
MGYG000290079	d__Bacteria;p__Bacillota_A;c__Clostridia;o__Saccharofermentanales;f__Saccharofermentanaceae;g__Saccharofermentans;s__Saccharofermentans sp902775565	GCA_902775565.1	95	d__Bacteria;p__Bacillota_A;c__Clostridia;o__Saccharofermentanales;f__Saccharofermentanaceae;g__Saccharofermentans;s__Saccharofermentans sp902775565	100	1	GCA_902775565.1	95	d__Bacteria;p__Bacillota_A;c__Clostridia;o__Saccharofermentanales;f__Saccharofermentanaceae;g__Saccharofermentans;s__Saccharofermentans sp902775565	100	1	d__Bacteria;p__Bacillota_A;c__Clostridia;o__Saccharofermentanales;f__Saccharofermentanaceae;g__Saccharofermentans;s__	taxonomic classification defined by topology and ANI	topological placement and ANI have congruent species assignments	GCA_015069215.1, s__Saccharofermentans sp015069215, 95.0, 84.93, 0.66; GCA_017478485.1, s__Saccharofermentans sp017478485, 95.0, 83.83, 0.648; GCA_024695505.1, s__Saccharofermentans sp024695505, 95.0, 83.03, 0.66; GCA_017509205.1, s__Saccharofermentans sp017509205, 95.0, 83.02, 0.637; GCA_024682215.1, s__Saccharofermentans sp024682215, 95.0, 82.93, 0.597; GCA_017617935.1, s__Saccharofermentans sp…	89.31	11	N/A	N/A
MGYG000290080	d__Bacteria;p__Bacillota_A;c__Clostridia;o__Lachnospirales;f__Lachnospiraceae;g__RUG306;s__RUG306 sp900314085	GCA_900314085.1	95	d__Bacteria;p__Bacillota_A;c__Clostridia;o__Lachnospirales;f__Lachnospiraceae;g__RUG306;s__RUG306 sp900314085	100	0.988	GCA_900314085.1	95	d__Bacteria;p__Bacillota_A;c__Clostridia;o__Lachnospirales;f__Lachnospiraceae;g__RUG306;s__RUG306 sp900314085	100	0.988	d__Bacteria;p__Bacillota_A;c__Clostridia;o__Lachnospirales;f__Lachnospiraceae;g__RUG306;s__	taxonomic classification defined by topology and ANI	topological placement and ANI have congruent species assignments	GCA_900316075.1, s__RUG306 sp900316075, 95.0, 81.6, 0.596; GCA_900317755.1, s__RUG306 sp900317755, 95.0, 76.21, 0.046; GCA_902772635.1, s__RUG306 sp902772635, 95.0, 76.11, 0.063; GCA_900313435.1, s__RUG306 sp900313435, 95.0, 75.61, 0.036	78.07	11	N/A	N/A
MGYG000290081	d__Bacteria;p__Bacillota_A;c__Clostridia;o__Oscillospirales;f__Acutalibacteraceae;g__UBA6857;s__UBA6857 sp902786285	GCA_902786285.1	95	d__Bacteria;p__Bacillota_A;c__Clostridia;o__Oscillospirales;f__Acutalibacteraceae;g__UBA6857;s__UBA6857 sp902786285	96.53	0.835	GCA_902786285.1	95	d__Bacteria;p__Bacillota_A;c__Clostridia;o__Oscillospirales;f__Acutalibacteraceae;g__UBA6857;s__UBA6857 sp902786285	96.53	0.835	d__Bacteria;p__Bacillota_A;c__Clostridia;o__Oscillospirales;f__Acutalibacteraceae;g__UBA6857;s__	taxonomic classification defined by topology and ANI	topological placement and ANI have congruent species assignments	GCA_902761265.1, s__UBA6857 sp902761265, 95.0, 90.7, 0.764; GCA_016290665.1, s__UBA6857 sp016290665, 95.0, 82.43, 0.611; GCA_017544665.1, s__UBA6857 sp017544665, 95.0, 81.43, 0.559; GCA_017454485.1, s__UBA6857 sp017454485, 95.0, 80.4, 0.462; GCA_902792985.1, s__UBA6857 sp902792985, 95.0, 80.21, 0.444; GCA_902774035.1, s__UBA6857 sp902774035, 95.0, 79.95, 0.435; GCA_017434855.1, s__UBA6857 sp01743…	74.82	11	N/A	N/A
MGYG000290082	d__Bacteria;p__Bacillota;c__Bacilli;o__Erysipelotrichales;f__Erysipelotrichaceae;g__Bulleidia;s__Bulleidia sp902784015	GCA_902784015.1	95	d__Bacteria;p__Bacillota;c__Bacilli;o__Erysipelotrichales;f__Erysipelotrichaceae;g__Bulleidia;s__Bulleidia sp902784015	100	0.979	GCA_902784015.1	95	d__Bacteria;p__Bacillota;c__Bacilli;o__Erysipelotrichales;f__Erysipelotrichaceae;g__Bulleidia;s__Bulleidia sp902784015	100	0.979	d__Bacteria;p__Bacillota;c__Bacilli;o__Erysipelotrichales;f__Erysipelotrichaceae;g__Bulleidia;s__	taxonomic classification defined by topology and ANI	topological placement and ANI have congruent species assignments	GCA_022486935.1, s__Bulleidia sp022486935, 95.0, 78.72, 0.006; GCA_009929095.1, s__Bulleidia sp009929095, 95.0, 78.72, 0.003; GCA_902786245.1, s__Bulleidia sp902786245, 95.0, 77.9, 0.006; GCA_017475415.1, s__Bulleidia sp017475415, 95.0, 77.55, 0.163; GCA_017515505.1, s__Bulleidia sp017515505, 95.0, 77.53, 0.077; GCA_902766675.1, s__Bulleidia sp902766675, 95.0, 77.52, 0.207; GCA_902797775.1, s__Bu…	68.88	11	N/A	N/A
MGYG000290083	d__Bacteria;p__Bacteroidota;c__Bacteroidia;o__Bacteroidales;f__Bacteroidaceae;g__Prevotella;s__	N/A	N/A	N/A	N/A	N/A	N/A	N/A	N/A	N/A	N/A	d__Bacteria;p__Bacteroidota;c__Bacteroidia;o__Bacteroidales;f__Bacteroidaceae;g__Prevotella;s__	taxonomic classification defined by topology and ANI	classification based on placement in class-level tree	GCA_900314715.1, s__Prevotella sp900314715, 95.0, 80.81, 0.556; GCA_017548525.1, s__Prevotella sp017548525, 95.0, 79.95, 0.318; GCA_002449845.1, s__Prevotella sp002449845, 95.0, 79.82, 0.499; GCA_017428055.1, s__Prevotella sp017428055, 95.0, 78.06, 0.248; GCA_017557405.1, s__Prevotella sp017557405, 95.0, 77.3, 0.137; GCA_902762325.1, s__Prevotella sp902762325, 95.0, 77.28, 0.139; GCA_902769705.1,…	79.03	11	0.98865	Genome not assigned to closest species as it falls outside its pre-defined ANI radius
MGYG000290084	d__Bacteria;p__Bacillota_A;c__Clostridia;o__Oscillospirales;f__Acutalibacteraceae;g__RUG806;s__	N/A	N/A	N/A	N/A	N/A	GCA_017443805.1	95	d__Bacteria;p__Bacillota_A;c__Clostridia;o__Oscillospirales;f__Acutalibacteraceae;g__RUG806;s__RUG806 sp017443805	79.06	0.331	d__Bacteria;p__Bacillota_A;c__Clostridia;o__Oscillospirales;f__Acutalibacteraceae;g__RUG806;s__	taxonomic classification defined by topology and ANI	classification based on placement in class-level tree	GCA_017439205.1, s__RUG806 sp017439205, 95.0, 78.79, 0.363; GCA_017550625.1, s__RUG806 sp017550625, 95.0, 78.74, 0.33; GCA_017428085.1, s__RUG806 sp017428085, 95.0, 78.71, 0.327; GCA_017430145.1, s__RUG806 sp017430145, 95.0, 78.68, 0.285; GCA_902782845.1, s__RUG806 sp902782845, 95.0, 78.37, 0.32; GCA_902788995.1, s__RUG806 sp902788995, 95.0, 78.32, 0.262; GCA_902796175.1, s__RUG806 sp902796175, 9…	92.95	11	0.96155	N/A
MGYG000290085	d__Bacteria;p__Actinomycetota;c__Coriobacteriia;o__Coriobacteriales;f__Atopobiaceae;g__Parafannyhessea;s__Parafannyhessea umbonata	GCF_900105025.1	95	d__Bacteria;p__Actinomycetota;c__Coriobacteriia;o__Coriobacteriales;f__Atopobiaceae;g__Parafannyhessea;s__Parafannyhessea umbonata	95.66	0.855	GCF_900105025.1	95	d__Bacteria;p__Actinomycetota;c__Coriobacteriia;o__Coriobacteriales;f__Atopobiaceae;g__Parafannyhessea;s__Parafannyhessea umbonata	95.66	0.855	d__Bacteria;p__Actinomycetota;c__Coriobacteriia;o__Coriobacteriales;f__Atopobiaceae;g__Parafannyhessea;s__	taxonomic classification defined by topology and ANI	topological placement and ANI have congruent species assignments	GCF_012844235.1, s__Parafannyhessea sp900538935, 95.0, 93.52, 0.861; GCA_003862195.1, s__Parafannyhessea sp003862195, 95.0, 85.72, 0.727; GCF_023276655.1, s__Parafannyhessea intestinalis, 95.0, 80.95, 0.476; GCA_017941585.1, s__Parafannyhessea sp017941585, 95.0, 80.42, 0.353; GCF_900111255.1, s__Parafannyhessea umbonata_A, 95.0, 80.2, 0.449	77.16	11	N/A	N/A
MGYG000290086	d__Bacteria;p__Bacillota_A;c__Clostridia;o__Lachnospirales;f__Lachnospiraceae;g__UBA1066;s__UBA1066 sp900315305	GCA_900315305.1	95	d__Bacteria;p__Bacillota_A;c__Clostridia;o__Lachnospirales;f__Lachnospiraceae;g__UBA1066;s__UBA1066 sp900315305	98.99	0.904	GCA_900315305.1	95	d__Bacteria;p__Bacillota_A;c__Clostridia;o__Lachnospirales;f__Lachnospiraceae;g__UBA1066;s__UBA1066 sp900315305	98.99	0.904	d__Bacteria;p__Bacillota_A;c__Clostridia;o__Lachnospirales;f__Lachnospiraceae;g__UBA1066;s__	taxonomic classification defined by topology and ANI	topological placement and ANI have congruent species assignments	GCA_900320615.1, s__UBA1066 sp900320615, 95.0, 89.2, 0.73; GCA_019355395.1, s__UBA1066 sp900317045, 95.0, 77.58, 0.187; GCA_900317515.1, s__UBA1066 sp900317515, 95.0, 77.31, 0.135; GCA_002350625.1, s__UBA1066 sp002350625, 95.0, 77.26, 0.141; GCA_900320575.1, s__UBA1066 sp900320575, 95.0, 77.17, 0.139; GCA_902773195.1, s__UBA1066 sp902773195, 95.0, 77.1, 0.119; GCA_902766945.1, s__UBA1066 sp902766…	66.81	11	N/A	N/A
MGYG000290087	d__Bacteria;p__Bacillota_A;c__Clostridia;o__Lachnospirales;f__Lachnospiraceae;g__UBA3766;s__	N/A	N/A	N/A	N/A	N/A	GCA_900313265.1	95	d__Bacteria;p__Bacillota_A;c__Clostridia;o__Lachnospirales;f__Lachnospiraceae;g__UBA3766;s__UBA3766 sp900313265	80.66	0.545	d__Bacteria;p__Bacillota_A;c__Clostridia;o__Lachnospirales;f__Lachnospiraceae;g__UBA3766;s__	taxonomic classification defined by topology and ANI	classification based on placement in class-level tree	GCA_902789265.1, s__UBA3766 sp902789265, 95.0, 79.73, 0.387; GCA_002368665.1, s__UBA3766 sp002368665, 95.0, 79.22, 0.346; GCA_017518735.1, s__UBA3766 sp017518735, 95.0, 79.04, 0.37; GCA_024681795.1, s__UBA3766 sp024681795, 95.0, 78.95, 0.335; GCA_902803015.1, s__UBA3766 sp902803015, 95.0, 78.75, 0.383; GCA_002494135.1, s__UBA3766 sp002494135, 95.0, 78.64, 0.358; GCA_902783455.1, s__UBA3766 sp9027…	92.79	11	0.9828	Genome not assigned to closest species as it falls outside its pre-defined ANI radius
MGYG000290088	d__Bacteria;p__Bacteroidota;c__Bacteroidia;o__Bacteroidales;f__Bacteroidaceae;g__Prevotella;s__Prevotella sp900315455	GCA_900315455.1	95	d__Bacteria;p__Bacteroidota;c__Bacteroidia;o__Bacteroidales;f__Bacteroidaceae;g__Prevotella;s__Prevotella sp900315455	97.05	0.914	GCA_900315455.1	95	d__Bacteria;p__Bacteroidota;c__Bacteroidia;o__Bacteroidales;f__Bacteroidaceae;g__Prevotella;s__Prevotella sp900315455	97.05	0.914	d__Bacteria;p__Bacteroidota;c__Bacteroidia;o__Bacteroidales;f__Bacteroidaceae;g__Prevotella;s__	taxonomic classification defined by topology and ANI	topological placement and ANI have congruent species assignments	GCA_017617615.1, s__Prevotella sp017617615, 95.0, 85.44, 0.699; GCA_900317305.1, s__Prevotella sp900317305, 95.0, 82.73, 0.618; GCA_900320585.1, s__Prevotella sp900320585, 95.0, 82.4, 0.586; GCA_902776475.1, s__Prevotella sp902776475, 95.0, 79.54, 0.376; GCA_017524385.1, s__Prevotella sp017524385, 95.0, 79.46, 0.398; GCA_902786665.1, s__Prevotella sp902786665, 95.0, 79.35, 0.429; GCA_016281815.1,…	70.86	11	N/A	N/A
MGYG000290089	d__Bacteria;p__Bacteroidota;c__Bacteroidia;o__Bacteroidales;f__Bacteroidaceae;g__Prevotella;s__Prevotella sp902782305	GCA_902782305.1	95	d__Bacteria;p__Bacteroidota;c__Bacteroidia;o__Bacteroidales;f__Bacteroidaceae;g__Prevotella;s__Prevotella sp902782305	96.14	0.788	GCA_902782305.1	95	d__Bacteria;p__Bacteroidota;c__Bacteroidia;o__Bacteroidales;f__Bacteroidaceae;g__Prevotella;s__Prevotella sp902782305	96.14	0.788	d__Bacteria;p__Bacteroidota;c__Bacteroidia;o__Bacteroidales;f__Bacteroidaceae;g__Prevotella;s__	taxonomic classification defined by topology and ANI	topological placement and ANI have congruent species assignments	GCA_902770635.1, s__Prevotella sp902770635, 95.0, 82.91, 0.646; GCA_902770195.1, s__Prevotella sp902770195, 95.0, 81.52, 0.628; GCA_900318885.1, s__Prevotella sp900318885, 95.0, 81.15, 0.418; GCF_900107705.1, s__Prevotella sp900107705, 95.0, 80.83, 0.536; GCA_015060535.1, s__Prevotella sp015060535, 95.0, 80.75, 0.492; GCA_017941345.1, s__Prevotella sp017941345, 95.0, 80.49, 0.426; GCA_902772585.1…	75.07	11	N/A	N/A
MGYG000290090	d__Bacteria;p__Bacteroidota;c__Bacteroidia;o__Bacteroidales;f__Paludibacteraceae;g__RF16;s__RF16 sp902784585	GCA_902784585.1	95	d__Bacteria;p__Bacteroidota;c__Bacteroidia;o__Bacteroidales;f__Paludibacteraceae;g__RF16;s__RF16 sp902784585	100	0.998	GCA_902784585.1	95	d__Bacteria;p__Bacteroidota;c__Bacteroidia;o__Bacteroidales;f__Paludibacteraceae;g__RF16;s__RF16 sp902784585	100	0.998	d__Bacteria;p__Bacteroidota;c__Bacteroidia;o__Bacteroidales;f__Paludibacteraceae;g__RF16;s__	taxonomic classification defined by topology and ANI	topological placement and ANI have congruent species assignments	GCA_002351925.1, s__RF16 sp002351925, 95.0, 82.79, 0.61; GCA_900318245.1, s__RF16 sp900318245, 95.0, 79.38, 0.431; GCA_902798385.1, s__RF16 sp902798385, 95.0, 79.26, 0.381; GCA_902774075.1, s__RF16 sp902774075, 95.0, 79.23, 0.375; GCA_905233255.1, s__RF16 sp905233255, 95.0, 79.18, 0.356; GCA_902762355.1, s__RF16 sp902762355, 95.0, 79.18, 0.373; GCA_900319105.1, s__RF16 sp900319105, 95.0, 79.13, 0…	70.47	11	N/A	N/A
MGYG000290091	d__Bacteria;p__Bacillota_A;c__Clostridia;o__Lachnospirales;f__Lachnospiraceae;g__Eubacterium_Q;s__	N/A	N/A	N/A	N/A	N/A	GCA_017634555.1	95	d__Bacteria;p__Bacillota_A;c__Clostridia;o__Lachnospirales;f__Lachnospiraceae;g__Eubacterium_Q;s__Eubacterium_Q sp017634555	79.72	0.319	d__Bacteria;p__Bacillota_A;c__Clostridia;o__Lachnospirales;f__Lachnospiraceae;g__Eubacterium_Q;s__	taxonomic classification defined by topology and ANI	classification based on placement in class-level tree	GCA_002350525.1, s__Eubacterium_Q sp002350525, 95.0, 80.0, 0.28; GCA_900316715.1, s__Eubacterium_Q sp900316715, 95.0, 79.65, 0.305; GCA_902780985.1, s__Eubacterium_Q sp902780985, 95.0, 79.15, 0.264; GCA_902760415.1, s__Eubacterium_Q sp002349225, 95.0, 78.95, 0.141; GCA_902774915.1, s__Eubacterium_Q sp902777655, 95.0, 78.87, 0.177; GCA_902781895.1, s__Eubacterium_Q sp902781895, 95.0, 78.85, 0.174;…	88.7	11	0.98057	N/A
MGYG000290092	d__Bacteria;p__Bacteroidota;c__Bacteroidia;o__Bacteroidales;f__Bacteroidaceae;g__Prevotella;s__Prevotella sp902771785	GCA_902771785.1	95	d__Bacteria;p__Bacteroidota;c__Bacteroidia;o__Bacteroidales;f__Bacteroidaceae;g__Prevotella;s__Prevotella sp902771785	98.01	0.867	GCA_902771785.1	95	d__Bacteria;p__Bacteroidota;c__Bacteroidia;o__Bacteroidales;f__Bacteroidaceae;g__Prevotella;s__Prevotella sp902771785	98.01	0.867	d__Bacteria;p__Bacteroidota;c__Bacteroidia;o__Bacteroidales;f__Bacteroidaceae;g__Prevotella;s__	taxonomic classification defined by topology and ANI	topological placement and ANI have congruent species assignments	GCA_017395215.1, s__Prevotella sp017395215, 95.0, 80.24, 0.356; GCA_902800435.1, s__Prevotella sp902800435, 95.0, 79.86, 0.405; GCA_905235325.1, s__Prevotella sp905235325, 95.0, 79.59, 0.387; GCA_017478085.1, s__Prevotella sp017478085, 95.0, 79.55, 0.396; GCA_017470345.1, s__Prevotella sp017470345, 95.0, 79.5, 0.304; GCA_017483805.1, s__Prevotella sp017483805, 95.0, 79.45, 0.397; GCA_900316475.1,…	92.97	11	N/A	N/A
MGYG000290093	d__Bacteria;p__Bacteroidota;c__Bacteroidia;o__Bacteroidales;f__Bacteroidaceae;g__Prevotella;s__Prevotella sp900318795	GCA_900318795.1	95	d__Bacteria;p__Bacteroidota;c__Bacteroidia;o__Bacteroidales;f__Bacteroidaceae;g__Prevotella;s__Prevotella sp900318795	96.77	0.801	GCA_900318795.1	95	d__Bacteria;p__Bacteroidota;c__Bacteroidia;o__Bacteroidales;f__Bacteroidaceae;g__Prevotella;s__Prevotella sp900318795	96.77	0.801	d__Bacteria;p__Bacteroidota;c__Bacteroidia;o__Bacteroidales;f__Bacteroidaceae;g__Prevotella;s__	taxonomic classification defined by topology and ANI	topological placement and ANI have congruent species assignments	GCA_002363695.1, s__Prevotella sp002363695, 95.0, 87.84, 0.731; GCF_900107705.1, s__Prevotella sp900107705, 95.0, 80.79, 0.456; GCA_002342415.1, s__Prevotella sp002342415, 95.0, 80.77, 0.545; GCA_902764705.1, s__Prevotella sp902764705, 95.0, 80.73, 0.422; GCA_902770195.1, s__Prevotella sp902770195, 95.0, 80.72, 0.383; GCA_017412705.1, s__Prevotella sp017412705, 95.0, 80.4, 0.484; GCA_002353485.1,…	82.9	11	N/A	N/A
MGYG000290094	d__Bacteria;p__Bacillota_A;c__Clostridia;o__Lachnospirales;f__Lachnospiraceae;g__CAG-791;s__CAG-791 sp900101015	GCF_900101015.1	95	d__Bacteria;p__Bacillota_A;c__Clostridia;o__Lachnospirales;f__Lachnospiraceae;g__CAG-791;s__CAG-791 sp900101015	98.55	0.947	GCF_900101015.1	95	d__Bacteria;p__Bacillota_A;c__Clostridia;o__Lachnospirales;f__Lachnospiraceae;g__CAG-791;s__CAG-791 sp900101015	98.55	0.947	d__Bacteria;p__Bacillota_A;c__Clostridia;o__Lachnospirales;f__Lachnospiraceae;g__CAG-791;s__	taxonomic classification defined by topology and ANI	topological placement and ANI have congruent species assignments	GCA_900318375.1, s__CAG-791 sp900318375, 95.0, 80.29, 0.374; GCA_900321785.1, s__CAG-791 sp900321785, 95.0, 80.18, 0.349; GCA_902777355.1, s__CAG-791 sp902777355, 95.0, 80.14, 0.377; GCA_902780385.1, s__CAG-791 sp902780385, 95.0, 79.81, 0.381; GCA_017513005.1, s__CAG-791 sp017513005, 95.0, 79.62, 0.362; GCA_902781215.1, s__CAG-791 sp902781215, 95.0, 79.52, 0.412; GCA_002390025.1, s__CAG-791 sp002…	73.88	11	N/A	N/A
MGYG000290095	d__Bacteria;p__Bacillota;c__Bacilli;o__Thermoactinomycetales;f__Thermoactinomycetaceae;g__Thermoactinomyces;s__Thermoactinomyces vulgaris	GCF_003688725.1	95	d__Bacteria;p__Bacillota;c__Bacilli;o__Thermoactinomycetales;f__Thermoactinomycetaceae;g__Thermoactinomyces;s__Thermoactinomyces vulgaris	99.76	0.98	GCF_003688725.1	95	d__Bacteria;p__Bacillota;c__Bacilli;o__Thermoactinomycetales;f__Thermoactinomycetaceae;g__Thermoactinomyces;s__Thermoactinomyces vulgaris	99.76	0.98	d__Bacteria;p__Bacillota;c__Bacilli;o__Thermoactinomycetales;f__Thermoactinomycetaceae;g__Thermoactinomyces;s__	taxonomic classification defined by topology and ANI	topological placement and ANI have congruent species assignments	GCF_013868055.1, s__Thermoactinomyces mirandus, 95.0, 77.72, 0.351	96.88	11	N/A	N/A
MGYG000290096	d__Bacteria;p__Bacillota_A;c__Clostridia;o__Lachnospirales;f__Lachnospiraceae;g__UBA2868;s__UBA2868 sp902775485	GCA_902775485.1	95	d__Bacteria;p__Bacillota_A;c__Clostridia;o__Lachnospirales;f__Lachnospiraceae;g__UBA2868;s__UBA2868 sp902775485	100	0.997	GCA_902775485.1	95	d__Bacteria;p__Bacillota_A;c__Clostridia;o__Lachnospirales;f__Lachnospiraceae;g__UBA2868;s__UBA2868 sp902775485	100	0.997	d__Bacteria;p__Bacillota_A;c__Clostridia;o__Lachnospirales;f__Lachnospiraceae;g__UBA2868;s__	taxonomic classification defined by topology and ANI	topological placement and ANI have congruent species assignments	GCA_017620055.1, s__UBA2868 sp017620055, 95.0, 79.47, 0.441; GCA_017526745.1, s__UBA2868 sp017526745, 95.0, 79.2, 0.361; GCA_016281675.1, s__UBA2868 sp016281675, 95.0, 79.03, 0.449; GCA_024698075.1, s__UBA2868 sp024698075, 95.0, 78.96, 0.314; GCA_024693225.1, s__UBA2868 sp024693225, 95.0, 78.95, 0.279; GCA_017432845.1, s__UBA2868 sp017432845, 95.0, 78.89, 0.373; GCA_002371615.1, s__UBA2868 sp0023…	85.18	11	N/A	N/A
MGYG000290097	d__Bacteria;p__Bacillota_A;c__Clostridia;o__Christensenellales;f__CAG-74;g__RUG563;s__RUG563 sp902761755	GCA_902761755.1	95	d__Bacteria;p__Bacillota_A;c__Clostridia;o__Christensenellales;f__CAG-74;g__RUG563;s__RUG563 sp902761755	100	0.994	GCA_902761755.1	95	d__Bacteria;p__Bacillota_A;c__Clostridia;o__Christensenellales;f__CAG-74;g__RUG563;s__RUG563 sp902761755	100	0.994	d__Bacteria;p__Bacillota_A;c__Clostridia;o__Christensenellales;f__CAG-74;g__RUG563;s__	taxonomic classification defined by topology and ANI	topological placement and ANI have congruent species assignments	GCA_017620455.1, s__RUG563 sp017620455, 95.0, 94.93, 0.857; GCA_905236495.1, s__RUG563 sp905236495, 95.0, 83.27, 0.693; GCA_017524615.1, s__RUG563 sp017524615, 95.0, 82.02, 0.566; GCA_902773895.1, s__RUG563 sp902773895, 95.0, 81.29, 0.477; GCA_017470945.1, s__RUG563 sp017470945, 95.0, 81.26, 0.49; GCA_902764565.1, s__RUG563 sp902764565, 95.0, 81.2, 0.434; GCA_017448975.1, s__RUG563 sp017448975, 9…	71.14	11	N/A	N/A
MGYG000290098	d__Bacteria;p__Bacteroidota;c__Bacteroidia;o__Bacteroidales;f__Bacteroidaceae;g__Prevotella;s__Prevotella sp900315955	GCA_900315955.1	95	d__Bacteria;p__Bacteroidota;c__Bacteroidia;o__Bacteroidales;f__Bacteroidaceae;g__Prevotella;s__Prevotella sp900315955	99.2	0.836	GCA_900315955.1	95	d__Bacteria;p__Bacteroidota;c__Bacteroidia;o__Bacteroidales;f__Bacteroidaceae;g__Prevotella;s__Prevotella sp900315955	99.2	0.836	d__Bacteria;p__Bacteroidota;c__Bacteroidia;o__Bacteroidales;f__Bacteroidaceae;g__Prevotella;s__	taxonomic classification defined by topology and ANI	topological placement and ANI have congruent species assignments	GCA_902792635.1, s__Prevotella sp902792635, 95.0, 84.66, 0.536; GCA_002353825.1, s__Prevotella sp002353825, 95.0, 84.59, 0.569; GCA_900322035.1, s__Prevotella sp900322035, 95.0, 79.82, 0.149; GCA_022769825.1, s__Prevotella sp002299635, 95.0, 79.57, 0.37; GCA_900543585.1, s__Prevotella sp900543585, 95.0, 79.56, 0.329; GCA_900319905.1, s__Prevotella sp900319905, 95.0, 79.32, 0.25; GCF_000218235.1, …	86.4	11	N/A	N/A
MGYG000290099	d__Bacteria;p__Bacillota;c__Bacilli;o__RFN20;f__CAG-826;g__Enteromonas;s__Enteromonas sp900316365	GCA_900316365.1	95	d__Bacteria;p__Bacillota;c__Bacilli;o__RFN20;f__CAG-826;g__Enteromonas;s__Enteromonas sp900316365	98.45	0.905	GCA_900316365.1	95	d__Bacteria;p__Bacillota;c__Bacilli;o__RFN20;f__CAG-826;g__Enteromonas;s__Enteromonas sp900316365	98.45	0.905	d__Bacteria;p__Bacillota;c__Bacilli;o__RFN20;f__CAG-826;g__Enteromonas;s__	taxonomic classification defined by topology and ANI	topological placement and ANI have congruent species assignments	GCA_900317165.1, s__Enteromonas sp900317165, 95.0, 82.64, 0.103; GCA_017445245.1, s__Enteromonas sp017445245, 95.0, 78.81, 0.09; GCA_017454295.1, s__Enteromonas sp017454295, 95.0, 78.65, 0.111; GCA_902802365.1, s__Enteromonas sp902802365, 95.0, 78.47, 0.15; GCA_017626815.1, s__Enteromonas sp017626815, 95.0, 78.41, 0.1; GCA_015058945.1, s__Enteromonas sp015058945, 95.0, 78.39, 0.103; GCA_900321535…	84.11	11	N/A	N/A
MGYG000290100	d__Bacteria;p__Bacteroidota;c__Bacteroidia;o__Bacteroidales;f__UBA932;g__Cryptobacteroides;s__Cryptobacteroides sp902761655	GCA_902761655.1	95	d__Bacteria;p__Bacteroidota;c__Bacteroidia;o__Bacteroidales;f__UBA932;g__Cryptobacteroides;s__Cryptobacteroides sp902761655	100	0.991	GCA_902761655.1	95	d__Bacteria;p__Bacteroidota;c__Bacteroidia;o__Bacteroidales;f__UBA932;g__Cryptobacteroides;s__Cryptobacteroides sp902761655	100	0.991	d__Bacteria;p__Bacteroidota;c__Bacteroidia;o__Bacteroidales;f__UBA932;g__Cryptobacteroides;s__	taxonomic classification defined by topology and ANI	topological placement and ANI have congruent species assignments	GCA_017960545.1, s__Cryptobacteroides sp017960545, 95.0, 89.84, 0.811; GCA_017619675.1, s__Cryptobacteroides sp017619675, 95.0, 86.19, 0.773; GCA_017962585.1, s__Cryptobacteroides sp017962585, 95.0, 82.57, 0.726; GCA_017437825.1, s__Cryptobacteroides sp017437825, 95.0, 82.42, 0.706; GCA_018064625.1, s__Cryptobacteroides sp018064625, 95.0, 78.04, 0.103; GCA_945487035.1, s__Cryptobacteroides sp9454…	90.9	11	N/A	N/A
MGYG000290101	d__Bacteria;p__Bacillota_A;c__Clostridia;o__Lachnospirales;f__Lachnospiraceae;g__Porcincola;s__Porcincola sp902800805	GCA_902761585.1	95	d__Bacteria;p__Bacillota_A;c__Clostridia;o__Lachnospirales;f__Lachnospiraceae;g__Porcincola;s__Porcincola sp902800805	100	1	GCA_902761585.1	95	d__Bacteria;p__Bacillota_A;c__Clostridia;o__Lachnospirales;f__Lachnospiraceae;g__Porcincola;s__Porcincola sp902800805	100	1	d__Bacteria;p__Bacillota_A;c__Clostridia;o__Lachnospirales;f__Lachnospiraceae;g__Porcincola;s__	taxonomic classification defined by topology and ANI	topological placement and ANI have congruent species assignments	GCF_009696445.1, s__Porcincola intestinalis, 95.0, 94.88, 0.935; GCA_900555005.1, s__Porcincola sp900555005, 95.0, 91.45, 0.727; GCA_002482005.1, s__Porcincola sp002482005, 95.0, 78.61, 0.345; GCA_902799015.1, s__Porcincola sp902799015, 95.0, 77.95, 0.122; GCA_902781455.1, s__Porcincola sp902781455, 95.0, 77.78, 0.121; GCA_900318615.1, s__Porcincola sp900318615, 95.0, 77.68, 0.069; GCA_902779575.…	92.99	11	N/A	N/A
MGYG000290102	d__Bacteria;p__Bacteroidota;c__Bacteroidia;o__Bacteroidales;f__Paludibacteraceae;g__RF16;s__RF16 sp002373505	GCA_002373505.1	95	d__Bacteria;p__Bacteroidota;c__Bacteroidia;o__Bacteroidales;f__Paludibacteraceae;g__RF16;s__RF16 sp002373505	96.39	0.835	GCA_002373505.1	95	d__Bacteria;p__Bacteroidota;c__Bacteroidia;o__Bacteroidales;f__Paludibacteraceae;g__RF16;s__RF16 sp002373505	96.39	0.835	d__Bacteria;p__Bacteroidota;c__Bacteroidia;o__Bacteroidales;f__Paludibacteraceae;g__RF16;s__	taxonomic classification defined by topology and ANI	topological placement and ANI have congruent species assignments	GCA_017471285.1, s__RF16 sp017471285, 95.0, 95.0, 0.725; GCA_902765485.1, s__RF16 sp902765485, 95.0, 83.12, 0.572; GCA_902792535.1, s__RF16 sp902792535, 95.0, 82.64, 0.587; GCA_017464475.1, s__RF16 sp017464475, 95.0, 82.5, 0.547; GCA_002395805.1, s__RF16 sp002395805, 95.0, 82.19, 0.614; GCA_002369075.1, s__RF16 sp002369075, 95.0, 81.6, 0.483; GCA_902799185.1, s__RF16 sp902799185, 95.0, 81.32, 0.4…	92.57	11	N/A	N/A
MGYG000290103	d__Bacteria;p__Spirochaetota;c__Spirochaetia;o__Treponematales;f__Treponemataceae;g__Treponema_D;s__Treponema_D sp902785455	GCA_902785455.1	95	d__Bacteria;p__Spirochaetota;c__Spirochaetia;o__Treponematales;f__Treponemataceae;g__Treponema_D;s__Treponema_D sp902785455	100	0.987	GCA_902785455.1	95	d__Bacteria;p__Spirochaetota;c__Spirochaetia;o__Treponematales;f__Treponemataceae;g__Treponema_D;s__Treponema_D sp902785455	100	0.987	d__Bacteria;p__Spirochaetota;c__Spirochaetia;o__Treponematales;f__Treponemataceae;g__Treponema_D;s__	taxonomic classification defined by topology and ANI	topological placement and ANI have congruent species assignments	GCA_017161305.1, s__Treponema_D ruminis, 95.0, 87.09, 0.601; GCA_017430385.1, s__Treponema_D sp017430385, 95.0, 85.98, 0.607; GCA_017469785.1, s__Treponema_D sp017469785, 95.0, 80.95, 0.409; GCA_017395545.1, s__Treponema_D sp017395545, 95.0, 80.45, 0.396; GCA_002393835.1, s__Treponema_D sp002393835, 95.0, 80.44, 0.381; GCA_002368605.1, s__Treponema_D sp002368605, 95.0, 80.43, 0.44; GCA_017449265.…	62.14	11	N/A	N/A
MGYG000290104	d__Bacteria;p__Pseudomonadota;c__Alphaproteobacteria;o__RUG11792;f__RUG11792;g__RUG11420;s__RUG11420 sp902769055	GCA_902769055.1	95	d__Bacteria;p__Pseudomonadota;c__Alphaproteobacteria;o__RUG11792;f__RUG11792;g__RUG11420;s__RUG11420 sp902769055	96.3	0.864	GCA_902769055.1	95	d__Bacteria;p__Pseudomonadota;c__Alphaproteobacteria;o__RUG11792;f__RUG11792;g__RUG11420;s__RUG11420 sp902769055	96.3	0.864	d__Bacteria;p__Pseudomonadota;c__Alphaproteobacteria;o__RUG11792;f__RUG11792;g__RUG11420;s__	taxonomic classification defined by topology and ANI	topological placement and ANI have congruent species assignments	GCA_902773285.1, s__RUG11420 sp902773285, 95.0, 77.01, 0.158; GCA_902798535.1, s__RUG11420 sp902798535, 95.0, 76.91, 0.211; GCA_017450545.1, s__RUG11420 sp017450545, 95.0, 76.89, 0.223; GCA_902796745.1, s__RUG11420 sp902796745, 95.0, 76.36, 0.161	69.57	11	N/A	N/A
MGYG000290105	d__Bacteria;p__Bacteroidota;c__Bacteroidia;o__Bacteroidales;f__Paludibacteraceae;g__RF16;s__RF16 sp900319025	GCA_900319025.1	95	d__Bacteria;p__Bacteroidota;c__Bacteroidia;o__Bacteroidales;f__Paludibacteraceae;g__RF16;s__RF16 sp900319025	97.4	0.833	GCA_900319025.1	95	d__Bacteria;p__Bacteroidota;c__Bacteroidia;o__Bacteroidales;f__Paludibacteraceae;g__RF16;s__RF16 sp900319025	97.4	0.833	d__Bacteria;p__Bacteroidota;c__Bacteroidia;o__Bacteroidales;f__Paludibacteraceae;g__RF16;s__	taxonomic classification defined by topology and ANI	topological placement and ANI have congruent species assignments	GCA_902771935.1, s__RF16 sp902771935, 95.0, 85.65, 0.59; GCA_902785805.1, s__RF16 sp902785805, 95.0, 80.89, 0.098; GCA_017443145.1, s__RF16 sp017443145, 95.0, 80.32, 0.436; GCA_018065205.1, s__RF16 sp018065205, 95.0, 78.58, 0.092; GCA_024399655.1, s__RF16 sp024399655, 95.0, 77.98, 0.084; GCA_024400125.1, s__RF16 sp024400125, 95.0, 77.91, 0.15; GCA_018065765.1, s__RF16 sp018065765, 95.0, 77.88, 0.…	87.94	11	N/A	N/A
MGYG000290106	d__Bacteria;p__Bacteroidota;c__Bacteroidia;o__Bacteroidales;f__Muribaculaceae;g__Sodaliphilus;s__	N/A	N/A	N/A	N/A	N/A	GCA_017619355.1	95	d__Bacteria;p__Bacteroidota;c__Bacteroidia;o__Bacteroidales;f__Muribaculaceae;g__Sodaliphilus;s__Sodaliphilus sp017619355	88.62	0.794	d__Bacteria;p__Bacteroidota;c__Bacteroidia;o__Bacteroidales;f__Muribaculaceae;g__Sodaliphilus;s__	taxonomic classification defined by topology and ANI	classification based on placement in class-level tree	GCA_016287065.1, s__Sodaliphilus sp016287065, 95.0, 85.22, 0.69; GCA_902768435.1, s__Sodaliphilus sp902768435, 95.0, 84.28, 0.741; GCA_900314215.1, s__Sodaliphilus sp900314215, 95.0, 78.28, 0.297; GCA_017557285.1, s__Sodaliphilus sp017557285, 95.0, 78.16, 0.175; GCA_016290325.1, s__Sodaliphilus sp016290325, 95.0, 78.07, 0.187; GCA_900318065.1, s__Sodaliphilus sp900318065, 95.0, 78.06, 0.267; GCA_…	67.75	11	0.9972	Genome not assigned to closest species as it falls outside its pre-defined ANI radius
MGYG000290107	d__Bacteria;p__Bacteroidota;c__Bacteroidia;o__Bacteroidales;f__P3;g__UBA1711;s__UBA1711 sp902771735	GCA_902771735.1	95	d__Bacteria;p__Bacteroidota;c__Bacteroidia;o__Bacteroidales;f__P3;g__UBA1711;s__UBA1711 sp902771735	98.15	0.905	GCA_902771735.1	95	d__Bacteria;p__Bacteroidota;c__Bacteroidia;o__Bacteroidales;f__P3;g__UBA1711;s__UBA1711 sp902771735	98.15	0.905	d__Bacteria;p__Bacteroidota;c__Bacteroidia;o__Bacteroidales;f__P3;g__UBA1711;s__	taxonomic classification defined by topology and ANI	topological placement and ANI have congruent species assignments	GCA_002349055.1, s__UBA1711 sp002349055, 95.0, 85.29, 0.711; GCA_902775135.1, s__UBA1711 sp902775135, 95.0, 84.61, 0.678; GCA_900316235.1, s__UBA1711 sp900316235, 95.0, 83.33, 0.63; GCA_900318835.1, s__UBA1711 sp900318835, 95.0, 83.12, 0.606; GCA_002372855.1, s__UBA1711 sp002372855, 95.0, 82.96, 0.671; GCA_017483575.1, s__UBA1711 sp017483575, 95.0, 82.62, 0.606; GCA_902774395.1, s__UBA1711 sp9027…	93.39	11	N/A	N/A
MGYG000290108	d__Bacteria;p__Bacteroidota;c__Bacteroidia;o__Bacteroidales;f__UBA932;g__Cryptobacteroides;s__Cryptobacteroides sp900320965	GCA_900320965.1	95	d__Bacteria;p__Bacteroidota;c__Bacteroidia;o__Bacteroidales;f__UBA932;g__Cryptobacteroides;s__Cryptobacteroides sp900320965	97.49	0.887	GCA_900320965.1	95	d__Bacteria;p__Bacteroidota;c__Bacteroidia;o__Bacteroidales;f__UBA932;g__Cryptobacteroides;s__Cryptobacteroides sp900320965	97.49	0.887	d__Bacteria;p__Bacteroidota;c__Bacteroidia;o__Bacteroidales;f__UBA932;g__Cryptobacteroides;s__	taxonomic classification defined by topology and ANI	topological placement and ANI have congruent species assignments	GCA_017627955.1, s__Cryptobacteroides sp017627955, 95.0, 85.91, 0.696; GCA_902785825.1, s__Cryptobacteroides sp902785825, 95.0, 83.99, 0.617; GCA_902780935.1, s__Cryptobacteroides sp902780935, 95.0, 83.74, 0.588; GCA_902785575.1, s__Cryptobacteroides sp902785575, 95.0, 81.47, 0.49; GCA_900313275.1, s__Cryptobacteroides sp900313275, 95.0, 80.82, 0.508; GCA_024693285.1, s__Cryptobacteroides sp02469…	90.76	11	N/A	N/A
MGYG000290109	d__Bacteria;p__Bacillota_C;c__Negativicutes;o__Selenomonadales;f__Selenomonadaceae;g__Anaerovibrio;s__Anaerovibrio sp900548165	GCF_021531495.1	95	d__Bacteria;p__Bacillota_C;c__Negativicutes;o__Selenomonadales;f__Selenomonadaceae;g__Anaerovibrio;s__Anaerovibrio sp900548165	98.39	0.889	GCF_021531495.1	95	d__Bacteria;p__Bacillota_C;c__Negativicutes;o__Selenomonadales;f__Selenomonadaceae;g__Anaerovibrio;s__Anaerovibrio sp900548165	98.39	0.889	d__Bacteria;p__Bacillota_C;c__Negativicutes;o__Selenomonadales;f__Selenomonadaceae;g__Anaerovibrio;s__	taxonomic classification defined by topology and ANI	topological placement and ANI have congruent species assignments	GCA_934203205.1, s__Anaerovibrio sp934203205, 95.0, 95.16, 0.837; GCA_934196075.1, s__Anaerovibrio sp934196075, 95.0, 88.46, 0.759; GCF_009695585.1, s__Anaerovibrio slackiae, 95.0, 80.16, 0.425; GCA_022786545.1, s__Anaerovibrio sp022786545, 95.0, 79.58, 0.401; GCA_016302095.1, s__Anaerovibrio sp016302095, 95.0, 78.98, 0.462; GCF_000621545.1, s__Anaerovibrio lipolyticus_A, 95.0, 78.97, 0.287; GCA_…	92.1	11	N/A	N/A
MGYG000290110	d__Bacteria;p__Bacillota_A;c__Clostridia;o__Lachnospirales;f__Lachnospiraceae;g__UBA1267;s__	N/A	N/A	N/A	N/A	N/A	GCA_002308115.1	95	d__Bacteria;p__Bacillota_A;c__Clostridia;o__Lachnospirales;f__Lachnospiraceae;g__UBA1267;s__UBA1267 sp002308115	82.89	0.769	d__Bacteria;p__Bacillota_A;c__Clostridia;o__Lachnospirales;f__Lachnospiraceae;g__UBA1267;s__	taxonomic classification defined by topology and ANI	classification based on placement in class-level tree	GCA_017958935.1, s__UBA1267 sp017958935, 95.0, 77.76, 0.193; GCA_902803345.1, s__UBA1267 sp902803345, 95.0, 77.28, 0.071; GCA_016281555.1, s__UBA1267 sp016281555, 95.0, 77.19, 0.133; GCA_902796795.1, s__UBA1267 sp902796795, 95.0, 77.04, 0.119; GCA_017959345.1, s__UBA1267 sp017959345, 95.0, 76.99, 0.1; GCA_017441825.1, s__UBA1267 sp017441825, 95.0, 76.97, 0.086; GCA_017438305.1, s__UBA1267 sp01743…	94	11	0.98879	Genome not assigned to closest species as it falls outside its pre-defined ANI radius
MGYG000290111	d__Bacteria;p__Bacillota_A;c__Clostridia;o__Saccharofermentanales;f__Saccharofermentanaceae;g__Saccharofermentans;s__Saccharofermentans sp902803695	GCA_902803695.1	95	d__Bacteria;p__Bacillota_A;c__Clostridia;o__Saccharofermentanales;f__Saccharofermentanaceae;g__Saccharofermentans;s__Saccharofermentans sp902803695	100	0.988	GCA_902803695.1	95	d__Bacteria;p__Bacillota_A;c__Clostridia;o__Saccharofermentanales;f__Saccharofermentanaceae;g__Saccharofermentans;s__Saccharofermentans sp902803695	100	0.988	d__Bacteria;p__Bacillota_A;c__Clostridia;o__Saccharofermentanales;f__Saccharofermentanaceae;g__Saccharofermentans;s__	taxonomic classification defined by topology and ANI	topological placement and ANI have congruent species assignments	GCA_017649645.1, s__Saccharofermentans sp017649645, 95.0, 88.88, 0.723; GCA_017649745.1, s__Saccharofermentans sp017649745, 95.0, 81.23, 0.391; GCA_024691135.1, s__Saccharofermentans sp024691135, 95.0, 80.51, 0.382; GCA_902803365.1, s__Saccharofermentans sp902803365, 95.0, 79.29, 0.241; GCA_900111435.1, s__Saccharofermentans sp900111435, 95.0, 77.42, 0.109; GCA_024403735.1, s__Saccharofermentans …	64.59	11	N/A	N/A
MGYG000290112	d__Bacteria;p__Bacteroidota;c__Bacteroidia;o__Bacteroidales;f__Muribaculaceae;g__Sodaliphilus;s__Sodaliphilus sp900318335	GCA_900318335.1	95	d__Bacteria;p__Bacteroidota;c__Bacteroidia;o__Bacteroidales;f__Muribaculaceae;g__Sodaliphilus;s__Sodaliphilus sp900318335	97.38	0.88	GCA_900318335.1	95	d__Bacteria;p__Bacteroidota;c__Bacteroidia;o__Bacteroidales;f__Muribaculaceae;g__Sodaliphilus;s__Sodaliphilus sp900318335	97.38	0.88	d__Bacteria;p__Bacteroidota;c__Bacteroidia;o__Bacteroidales;f__Muribaculaceae;g__Sodaliphilus;s__	taxonomic classification defined by topology and ANI	topological placement and ANI have congruent species assignments	GCA_902776435.1, s__Sodaliphilus sp902776435, 95.0, 86.22, 0.764; GCA_900318535.1, s__Sodaliphilus sp900318535, 95.0, 83.71, 0.671; GCA_900317325.1, s__Sodaliphilus sp900317325, 95.0, 83.52, 0.655; GCA_902774055.1, s__Sodaliphilus sp902774055, 95.0, 83.35, 0.657; GCA_902760865.1, s__Sodaliphilus sp902760865, 95.0, 83.34, 0.656; GCA_902793405.1, s__Sodaliphilus sp902793405, 95.0, 83.3, 0.64; GCA_9…	91.3	11	N/A	N/A
MGYG000290113	d__Bacteria;p__Bacteroidota;c__Bacteroidia;o__Bacteroidales;f__Bacteroidaceae;g__Prevotella;s__Prevotella sp902799355	GCA_902799355.1	95	d__Bacteria;p__Bacteroidota;c__Bacteroidia;o__Bacteroidales;f__Bacteroidaceae;g__Prevotella;s__Prevotella sp902799355	97.16	0.782	GCA_902799355.1	95	d__Bacteria;p__Bacteroidota;c__Bacteroidia;o__Bacteroidales;f__Bacteroidaceae;g__Prevotella;s__Prevotella sp902799355	97.16	0.782	d__Bacteria;p__Bacteroidota;c__Bacteroidia;o__Bacteroidales;f__Bacteroidaceae;g__Prevotella;s__	taxonomic classification defined by topology and ANI	topological placement and ANI have congruent species assignments	GCA_900313235.1, s__Prevotella sp900313235, 95.0, 90.5, 0.675; GCA_902798425.1, s__Prevotella sp902798425, 95.0, 85.33, 0.618; GCA_900314985.1, s__Prevotella sp900314985, 95.0, 85.32, 0.672; GCA_902800925.1, s__Prevotella sp902800925, 95.0, 85.0, 0.588; GCA_024692385.1, s__Prevotella sp024692385, 95.0, 84.09, 0.679; GCA_900316265.1, s__Prevotella sp900316265, 95.0, 83.85, 0.611; GCA_902772585.1, …	72	11	N/A	N/A
MGYG000290115	d__Bacteria;p__Cyanobacteriota;c__Vampirovibrionia;o__Gastranaerophilales;f__Gastranaerophilaceae;g__UBA2813;s__UBA2813 sp900314375	GCA_900314375.1	95	d__Bacteria;p__Cyanobacteriota;c__Vampirovibrionia;o__Gastranaerophilales;f__Gastranaerophilaceae;g__UBA2813;s__UBA2813 sp900314375	99.05	0.891	GCA_900314375.1	95	d__Bacteria;p__Cyanobacteriota;c__Vampirovibrionia;o__Gastranaerophilales;f__Gastranaerophilaceae;g__UBA2813;s__UBA2813 sp900314375	99.05	0.891	d__Bacteria;p__Cyanobacteriota;c__Vampirovibrionia;o__Gastranaerophilales;f__Gastranaerophilaceae;g__UBA2813;s__	taxonomic classification defined by topology and ANI	topological placement and ANI have congruent species assignments	GCA_002361485.1, s__UBA2813 sp002361485, 95.0, 91.62, 0.776; GCA_902774905.1, s__UBA2813 sp902774905, 95.0, 79.71, 0.383; GCA_902794035.1, s__UBA2813 sp902794035, 95.0, 79.45, 0.376; GCA_902801985.1, s__UBA2813 sp902801985, 95.0, 79.21, 0.378; GCA_017477685.1, s__UBA2813 sp017477685, 95.0, 78.82, 0.41; GCA_902791985.1, s__UBA2813 sp902791985, 95.0, 78.81, 0.343; GCA_902792085.1, s__UBA2813 sp9027…	92.19	11	N/A	N/A
MGYG000290116	d__Bacteria;p__Bacteroidota;c__Bacteroidia;o__Bacteroidales;f__Bacteroidaceae;g__Prevotella;s__Prevotella sp902762565	GCA_902762565.1	95	d__Bacteria;p__Bacteroidota;c__Bacteroidia;o__Bacteroidales;f__Bacteroidaceae;g__Prevotella;s__Prevotella sp902762565	100	0.995	GCA_902762565.1	95	d__Bacteria;p__Bacteroidota;c__Bacteroidia;o__Bacteroidales;f__Bacteroidaceae;g__Prevotella;s__Prevotella sp902762565	100	0.995	d__Bacteria;p__Bacteroidota;c__Bacteroidia;o__Bacteroidales;f__Bacteroidaceae;g__Prevotella;s__	taxonomic classification defined by topology and ANI	topological placement and ANI have congruent species assignments	GCA_017474485.1, s__Prevotella sp017474485, 95.0, 82.95, 0.562; GCA_900318885.1, s__Prevotella sp900318885, 95.0, 81.37, 0.397; GCA_902800245.1, s__Prevotella sp902800245, 95.0, 81.29, 0.39; GCA_900318555.1, s__Prevotella sp900318555, 95.0, 81.27, 0.417; GCA_902774925.1, s__Prevotella sp902774925, 95.0, 81.19, 0.385; GCA_902772585.1, s__Prevotella sp902772585, 95.0, 80.94, 0.418; GCA_902800925.1,…	82.48	11	N/A	N/A
MGYG000290117	d__Bacteria;p__Bacteroidota;c__Bacteroidia;o__Bacteroidales;f__Bacteroidaceae;g__UBA4372;s__UBA4372 sp902778625	GCA_902778625.1	95	d__Bacteria;p__Bacteroidota;c__Bacteroidia;o__Bacteroidales;f__Bacteroidaceae;g__UBA4372;s__UBA4372 sp902778625	100	0.999	GCA_902778625.1	95	d__Bacteria;p__Bacteroidota;c__Bacteroidia;o__Bacteroidales;f__Bacteroidaceae;g__UBA4372;s__UBA4372 sp902778625	100	0.999	d__Bacteria;p__Bacteroidota;c__Bacteroidia;o__Bacteroidales;f__Bacteroidaceae;g__UBA4372;s__	taxonomic classification defined by topology and ANI	topological placement and ANI have congruent species assignments	GCA_902768605.1, s__UBA4372 sp902768605, 95.0, 84.8, 0.675; GCA_902770725.1, s__UBA4372 sp902770725, 95.0, 84.54, 0.772; GCA_900320565.1, s__UBA4372 sp900320565, 95.0, 84.51, 0.72; GCA_017428785.1, s__UBA4372 sp017428785, 95.0, 83.73, 0.656; GCA_017645655.1, s__UBA4372 sp017645655, 95.0, 83.29, 0.695; GCA_902779315.1, s__UBA4372 sp902779315, 95.0, 82.97, 0.697; GCA_017650085.1, s__UBA4372 sp01765…	94.08	11	N/A	N/A
MGYG000290118	d__Bacteria;p__Bacillota_A;c__Clostridia;o__Oscillospirales;f__Acutalibacteraceae;g__CAG-964;s__CAG-964 sp900316615	GCA_900316615.1	95	d__Bacteria;p__Bacillota_A;c__Clostridia;o__Oscillospirales;f__Acutalibacteraceae;g__CAG-964;s__CAG-964 sp900316615	99.11	0.875	GCA_900316615.1	95	d__Bacteria;p__Bacillota_A;c__Clostridia;o__Oscillospirales;f__Acutalibacteraceae;g__CAG-964;s__CAG-964 sp900316615	99.11	0.875	d__Bacteria;p__Bacillota_A;c__Clostridia;o__Oscillospirales;f__Acutalibacteraceae;g__CAG-964;s__	taxonomic classification defined by topology and ANI	topological placement and ANI have congruent species assignments	GCA_900316025.1, s__CAG-964 sp900316025, 95.0, 87.75, 0.836; GCA_902762375.1, s__CAG-964 sp902762375, 95.0, 77.41, 0.176; GCA_902773265.1, s__CAG-964 sp902773265, 95.0, 77.26, 0.135; GCA_902772795.1, s__CAG-964 sp902772795, 95.0, 77.19, 0.133; GCA_000435335.1, s__CAG-964 sp000435335, 95.0, 77.02, 0.178; GCA_902789345.1, s__CAG-964 sp902789345, 95.0, 76.93, 0.18	78.39	11	N/A	N/A
MGYG000290119	d__Bacteria;p__Bacillota_A;c__Clostridia;o__Oscillospirales;f__Oscillospiraceae;g__CAG-170;s__CAG-170 sp902803075	GCA_902803075.1	95	d__Bacteria;p__Bacillota_A;c__Clostridia;o__Oscillospirales;f__Oscillospiraceae;g__CAG-170;s__CAG-170 sp902803075	100	0.984	GCA_902803075.1	95	d__Bacteria;p__Bacillota_A;c__Clostridia;o__Oscillospirales;f__Oscillospiraceae;g__CAG-170;s__CAG-170 sp902803075	100	0.984	d__Bacteria;p__Bacillota_A;c__Clostridia;o__Oscillospirales;f__Oscillospiraceae;g__CAG-170;s__	taxonomic classification defined by topology and ANI	topological placement and ANI have congruent species assignments	GCA_002404795.1, s__CAG-170 sp002404795, 95.0, 79.75, 0.3; GCA_934613505.1, s__CAG-170 sp934613505, 95.0, 79.73, 0.269; GCA_000432135.1, s__CAG-170 sp000432135, 95.0, 79.47, 0.321; GCA_934646185.1, s__CAG-170 sp934646185, 95.0, 79.46, 0.34; GCA_900751035.1, s__CAG-170 sp900751035, 95.0, 79.29, 0.215; GCA_934670025.1, s__CAG-170 sp934670025, 95.0, 79.13, 0.302; GCA_934655875.1, s__CAG-170 sp934655…	81.05	11	N/A	N/A
MGYG000290120	d__Bacteria;p__Bacillota_A;c__Clostridia;o__Oscillospirales;f__Acutalibacteraceae;g__UBA1425;s__	N/A	N/A	N/A	N/A	N/A	N/A	N/A	N/A	N/A	N/A	d__Bacteria;p__Bacillota_A;c__Clostridia;o__Oscillospirales;f__Acutalibacteraceae;g__UBA1425;s__	taxonomic classification defined by topology and ANI	classification based on placement in class-level tree	GCA_902787275.1, s__UBA1425 sp902787275, 95.0, 79.99, 0.53; GCA_017449935.1, s__UBA1425 sp017449935, 95.0, 79.8, 0.454; GCA_902790325.1, s__UBA1425 sp902790325, 95.0, 79.63, 0.427; GCA_017450005.1, s__UBA1425 sp017450005, 95.0, 79.36, 0.402; GCA_024693205.1, s__UBA1425 sp024693205, 95.0, 76.61, 0.119; GCA_002329365.1, s__UBA1425 sp002329365, 95.0, 76.35, 0.064; GCA_017397655.1, s__UBA1425 sp01739…	75.79	11	0.94026	Genome not assigned to closest species as it falls outside its pre-defined ANI radius
MGYG000290121	d__Bacteria;p__Bacteroidota;c__Bacteroidia;o__Bacteroidales;f__Bacteroidaceae;g__Prevotella;s__Prevotella sp900315745	GCA_900315745.1	95	d__Bacteria;p__Bacteroidota;c__Bacteroidia;o__Bacteroidales;f__Bacteroidaceae;g__Prevotella;s__Prevotella sp900315745	100	0.991	GCA_900315745.1	95	d__Bacteria;p__Bacteroidota;c__Bacteroidia;o__Bacteroidales;f__Bacteroidaceae;g__Prevotella;s__Prevotella sp900315745	100	0.991	d__Bacteria;p__Bacteroidota;c__Bacteroidia;o__Bacteroidales;f__Bacteroidaceae;g__Prevotella;s__	taxonomic classification defined by topology and ANI	topological placement and ANI have congruent species assignments	GCA_902786665.1, s__Prevotella sp902786665, 95.0, 79.53, 0.33; GCA_902767775.1, s__Prevotella sp902767775, 95.0, 79.02, 0.295; GCA_902776475.1, s__Prevotella sp902776475, 95.0, 78.83, 0.308; GCA_016281815.1, s__Prevotella sp016281815, 95.0, 78.8, 0.279; GCA_902792855.1, s__Prevotella sp902792855, 95.0, 78.74, 0.325; GCA_017524385.1, s__Prevotella sp017524385, 95.0, 78.72, 0.297; GCA_900315455.1, …	91.22	11	N/A	N/A
MGYG000290122	d__Bacteria;p__Bacillota_A;c__Clostridia;o__Christensenellales;f__Borkfalkiaceae;g__UBA1259;s__	N/A	N/A	N/A	N/A	N/A	GCA_017448355.1	95	d__Bacteria;p__Bacillota_A;c__Clostridia;o__Christensenellales;f__Borkfalkiaceae;g__UBA1259;s__UBA1259 sp017448355	84.35	0.676	d__Bacteria;p__Bacillota_A;c__Clostridia;o__Christensenellales;f__Borkfalkiaceae;g__UBA1259;s__	taxonomic classification defined by topology and ANI	classification based on placement in class-level tree	GCA_017612915.1, s__UBA1259 sp017612915, 95.0, 81.72, 0.639; GCA_900320065.1, s__UBA1259 sp900320065, 95.0, 81.59, 0.547; GCA_017615975.1, s__UBA1259 sp017615975, 95.0, 81.22, 0.608; GCA_905235785.1, s__UBA1259 sp905235785, 95.0, 80.76, 0.608; GCA_002308755.1, s__UBA1259 sp002308755, 95.0, 78.42, 0.319; GCA_905235765.1, s__UBA1259 sp905235765, 95.0, 78.24, 0.319; GCA_902767225.1, s__UBA1259 sp902…	91.1	11	0.98704	Genome not assigned to closest species as it falls outside its pre-defined ANI radius
MGYG000290123	d__Bacteria;p__Bacteroidota;c__Bacteroidia;o__Bacteroidales;f__Paludibacteraceae;g__RF16;s__RF16 sp902778935	GCA_902778935.1	95	d__Bacteria;p__Bacteroidota;c__Bacteroidia;o__Bacteroidales;f__Paludibacteraceae;g__RF16;s__RF16 sp902778935	96.52	0.826	GCA_902778935.1	95	d__Bacteria;p__Bacteroidota;c__Bacteroidia;o__Bacteroidales;f__Paludibacteraceae;g__RF16;s__RF16 sp902778935	96.52	0.826	d__Bacteria;p__Bacteroidota;c__Bacteroidia;o__Bacteroidales;f__Paludibacteraceae;g__RF16;s__	taxonomic classification defined by topology and ANI	topological placement and ANI have congruent species assignments	GCA_900317345.1, s__RF16 sp900317345, 95.0, 83.04, 0.6; GCA_002354055.1, s__RF16 sp002354055, 95.0, 80.02, 0.418; GCA_017394705.1, s__RF16 sp017394705, 95.0, 79.95, 0.365; GCA_900317885.1, s__RF16 sp900317885, 95.0, 79.93, 0.392; GCA_900319105.1, s__RF16 sp900319105, 95.0, 79.92, 0.408; GCA_902762355.1, s__RF16 sp902762355, 95.0, 79.83, 0.387; GCA_905233255.1, s__RF16 sp905233255, 95.0, 79.82, 0.…	73.15	11	N/A	N/A
MGYG000290124	d__Bacteria;p__Bacteroidota;c__Bacteroidia;o__Bacteroidales;f__Bacteroidaceae;g__Prevotella;s__Prevotella sp900316445	GCA_900316445.1	95	d__Bacteria;p__Bacteroidota;c__Bacteroidia;o__Bacteroidales;f__Bacteroidaceae;g__Prevotella;s__Prevotella sp900316445	100	0.992	GCA_900316445.1	95	d__Bacteria;p__Bacteroidota;c__Bacteroidia;o__Bacteroidales;f__Bacteroidaceae;g__Prevotella;s__Prevotella sp900316445	100	0.992	d__Bacteria;p__Bacteroidota;c__Bacteroidia;o__Bacteroidales;f__Bacteroidaceae;g__Prevotella;s__	taxonomic classification defined by topology and ANI	topological placement and ANI have congruent species assignments	GCA_017428805.1, s__Prevotella sp017428805, 95.0, 94.67, 0.786; GCA_902776545.1, s__Prevotella sp902776545, 95.0, 90.89, 0.685; GCA_016284635.1, s__Prevotella sp016284635, 95.0, 89.02, 0.649; GCA_017474845.1, s__Prevotella sp017474845, 95.0, 87.51, 0.625; GCA_900319715.1, s__Prevotella sp900319715, 95.0, 84.26, 0.668; GCA_016286585.1, s__Prevotella sp016286585, 95.0, 82.45, 0.534; GCA_017449495.1…	78.39	11	N/A	N/A
MGYG000290125	d__Bacteria;p__Bacillota_A;c__Clostridia;o__Oscillospirales;f__Acutalibacteraceae;g__Ruminococcus_E;s__	N/A	N/A	N/A	N/A	N/A	GCA_017458845.1	95	d__Bacteria;p__Bacillota_A;c__Clostridia;o__Oscillospirales;f__Acutalibacteraceae;g__Ruminococcus_E;s__Ruminococcus_E sp017458845	88.36	0.758	d__Bacteria;p__Bacillota_A;c__Clostridia;o__Oscillospirales;f__Acutalibacteraceae;g__Ruminococcus_E;s__	taxonomic classification defined by topology and ANI	classification based on placement in class-level tree	GCA_902785365.1, s__Ruminococcus_E sp902785365, 95.0, 88.68, 0.77; GCA_024690465.1, s__Ruminococcus_E sp024690465, 95.0, 81.91, 0.534; GCA_020625875.1, s__Ruminococcus_E sp020625875, 95.0, 81.31, 0.561; GCA_900315785.1, s__Ruminococcus_E sp900315785, 95.0, 79.86, 0.483; GCA_002350765.1, s__Ruminococcus_E sp002350765, 95.0, 79.44, 0.354; GCA_902787145.1, s__Ruminococcus_E sp902787145, 95.0, 79.05,…	93.98	11	0.99403	Genome not assigned to closest species as it falls outside its pre-defined ANI radius
MGYG000290127	d__Bacteria;p__Verrucomicrobiota;c__Kiritimatiellia;o__RFP12;f__UBA1067;g__UBA1067;s__UBA1067 sp002350535	GCA_902775595.1	95.6109	d__Bacteria;p__Verrucomicrobiota;c__Kiritimatiellia;o__RFP12;f__UBA1067;g__UBA1067;s__UBA1067 sp002350535	96.8	0.741	GCA_902775595.1	95.6109	d__Bacteria;p__Verrucomicrobiota;c__Kiritimatiellia;o__RFP12;f__UBA1067;g__UBA1067;s__UBA1067 sp002350535	96.8	0.741	d__Bacteria;p__Verrucomicrobiota;c__Kiritimatiellia;o__RFP12;f__UBA1067;g__UBA1067;s__	taxonomic classification defined by topology and ANI	topological placement and ANI have congruent species assignments	GCA_900321255.1, s__UBA1067 sp900321255, 95.6109, 95.5, 0.693; GCA_902780865.1, s__UBA1067 sp902780865, 95.0, 88.47, 0.611; GCA_017406465.1, s__UBA1067 sp017406465, 95.0, 87.87, 0.549; GCA_902801025.1, s__UBA1067 sp902801025, 95.0, 87.21, 0.566; GCA_902761275.1, s__UBA1067 sp902761275, 95.0, 86.46, 0.538; GCA_017547265.1, s__UBA1067 sp017547265, 95.0, 85.6, 0.546; GCA_902799385.1, s__UBA1067 sp90…	82.11	11	N/A	N/A
MGYG000290128	d__Bacteria;p__Bacillota_A;c__Clostridia;o__Lachnospirales;f__Lachnospiraceae;g__CAG-791;s__CAG-791 sp902781215	GCA_902781215.1	95	d__Bacteria;p__Bacillota_A;c__Clostridia;o__Lachnospirales;f__Lachnospiraceae;g__CAG-791;s__CAG-791 sp902781215	100	0.993	GCA_902781215.1	95	d__Bacteria;p__Bacillota_A;c__Clostridia;o__Lachnospirales;f__Lachnospiraceae;g__CAG-791;s__CAG-791 sp902781215	100	0.993	d__Bacteria;p__Bacillota_A;c__Clostridia;o__Lachnospirales;f__Lachnospiraceae;g__CAG-791;s__	taxonomic classification defined by topology and ANI	topological placement and ANI have congruent species assignments	GCA_002394525.1, s__CAG-791 sp002394525, 95.0, 81.99, 0.563; GCA_017513005.1, s__CAG-791 sp017513005, 95.0, 81.06, 0.472; GCA_902780385.1, s__CAG-791 sp902780385, 95.0, 80.23, 0.385; GCA_900321785.1, s__CAG-791 sp900321785, 95.0, 80.18, 0.418; GCA_002390025.1, s__CAG-791 sp002390025, 95.0, 80.03, 0.448; GCF_900101015.1, s__CAG-791 sp900101015, 95.0, 79.86, 0.36; GCA_902777355.1, s__CAG-791 sp9027…	89.06	11	N/A	N/A
MGYG000290129	d__Bacteria;p__Bacteroidota;c__Bacteroidia;o__Bacteroidales;f__Bacteroidaceae;g__Prevotella;s__Prevotella sp902767775	GCA_902767775.1	95	d__Bacteria;p__Bacteroidota;c__Bacteroidia;o__Bacteroidales;f__Bacteroidaceae;g__Prevotella;s__Prevotella sp902767775	97.95	0.863	GCA_902767775.1	95	d__Bacteria;p__Bacteroidota;c__Bacteroidia;o__Bacteroidales;f__Bacteroidaceae;g__Prevotella;s__Prevotella sp902767775	97.95	0.863	d__Bacteria;p__Bacteroidota;c__Bacteroidia;o__Bacteroidales;f__Bacteroidaceae;g__Prevotella;s__	taxonomic classification defined by topology and ANI	topological placement and ANI have congruent species assignments	GCA_017961115.1, s__Prevotella sp017961115, 95.0, 90.59, 0.885; GCA_016281815.1, s__Prevotella sp016281815, 95.0, 83.86, 0.654; GCA_900315455.1, s__Prevotella sp900315455, 95.0, 79.77, 0.356; GCA_900317305.1, s__Prevotella sp900317305, 95.0, 79.77, 0.414; GCA_900320585.1, s__Prevotella sp900320585, 95.0, 79.69, 0.443; GCA_902776475.1, s__Prevotella sp902776475, 95.0, 79.54, 0.45; GCA_902795605.1,…	93.8	11	N/A	N/A
MGYG000290130	d__Bacteria;p__Bacillota_A;c__Clostridia;o__Oscillospirales;f__Oscillospiraceae;g__Limivicinus;s__Limivicinus sp900321275	GCA_900321275.1	95	d__Bacteria;p__Bacillota_A;c__Clostridia;o__Oscillospirales;f__Oscillospiraceae;g__Limivicinus;s__Limivicinus sp900321275	95.66	0.827	GCA_900321275.1	95	d__Bacteria;p__Bacillota_A;c__Clostridia;o__Oscillospirales;f__Oscillospiraceae;g__Limivicinus;s__Limivicinus sp900321275	95.66	0.827	d__Bacteria;p__Bacillota_A;c__Clostridia;o__Oscillospirales;f__Oscillospiraceae;g__Limivicinus;s__	taxonomic classification defined by topology and ANI	topological placement and ANI have congruent species assignments	GCA_902789745.1, s__Limivicinus sp902789745, 95.0, 90.28, 0.667; GCA_902785905.1, s__Limivicinus sp902785905, 95.0, 84.71, 0.652; GCA_900319695.1, s__Limivicinus sp900319695, 95.0, 84.33, 0.621; GCA_902786615.1, s__Limivicinus sp902786615, 95.0, 84.27, 0.589; GCA_902790375.1, s__Limivicinus sp902790375, 95.0, 84.25, 0.592; GCA_902761635.1, s__Limivicinus sp902761635, 95.0, 84.0, 0.602; GCA_902799…	89.02	11	N/A	N/A
MGYG000290131	d__Bacteria;p__Bacillota_A;c__Clostridia;o__Oscillospirales;f__Acutalibacteraceae;g__Ruminococcus_E;s__Ruminococcus_E sp900317315	GCA_900317315.1	95	d__Bacteria;p__Bacillota_A;c__Clostridia;o__Oscillospirales;f__Acutalibacteraceae;g__Ruminococcus_E;s__Ruminococcus_E sp900317315	98.81	0.83	GCA_900317315.1	95	d__Bacteria;p__Bacillota_A;c__Clostridia;o__Oscillospirales;f__Acutalibacteraceae;g__Ruminococcus_E;s__Ruminococcus_E sp900317315	98.81	0.83	d__Bacteria;p__Bacillota_A;c__Clostridia;o__Oscillospirales;f__Acutalibacteraceae;g__Ruminococcus_E;s__	taxonomic classification defined by topology and ANI	topological placement and ANI have congruent species assignments	GCA_902799325.1, s__Ruminococcus_E sp902799325, 95.0, 82.04, 0.566; GCA_902784855.1, s__Ruminococcus_E sp902784855, 95.0, 82.04, 0.614; GCA_900316815.1, s__Ruminococcus_E sp900316815, 95.0, 81.71, 0.525; GCA_902794395.1, s__Ruminococcus_E sp902794395, 95.0, 80.55, 0.566; GCA_900317595.1, s__Ruminococcus_E sp900317595, 95.0, 80.44, 0.541; GCA_902797525.1, s__Ruminococcus_E sp902797525, 95.0, 80.28…	68.6	11	N/A	N/A
MGYG000290132	d__Bacteria;p__Bacteroidota;c__Bacteroidia;o__Bacteroidales;f__Bacteroidaceae;g__Prevotella;s__Prevotella sp900317685	GCA_900317685.1	95	d__Bacteria;p__Bacteroidota;c__Bacteroidia;o__Bacteroidales;f__Bacteroidaceae;g__Prevotella;s__Prevotella sp900317685	97.33	0.868	GCA_900317685.1	95	d__Bacteria;p__Bacteroidota;c__Bacteroidia;o__Bacteroidales;f__Bacteroidaceae;g__Prevotella;s__Prevotella sp900317685	97.33	0.868	d__Bacteria;p__Bacteroidota;c__Bacteroidia;o__Bacteroidales;f__Bacteroidaceae;g__Prevotella;s__	taxonomic classification defined by topology and ANI	topological placement and ANI have congruent species assignments	GCA_002481295.1, s__Prevotella sp002481295, 95.0, 90.41, 0.789; GCA_900540375.1, s__Prevotella sp900540375, 95.0, 89.5, 0.777; GCF_009695775.1, s__Prevotella mizrahii, 95.0, 89.42, 0.726; GCA_900546345.1, s__Prevotella sp900546345, 95.0, 87.43, 0.703; GCA_900322095.1, s__Prevotella sp900322095, 95.0, 79.22, 0.226; GCA_902792635.1, s__Prevotella sp902792635, 95.0, 79.17, 0.272; GCA_900319905.1, s_…	95.73	11	N/A	N/A
MGYG000290133	d__Bacteria;p__Bacillota_A;c__Clostridia;o__Oscillospirales;f__Acutalibacteraceae;g__UBA1213;s__UBA1213 sp900321195	GCA_900321195.1	95	d__Bacteria;p__Bacillota_A;c__Clostridia;o__Oscillospirales;f__Acutalibacteraceae;g__UBA1213;s__UBA1213 sp900321195	99.56	0.924	GCA_900321195.1	95	d__Bacteria;p__Bacillota_A;c__Clostridia;o__Oscillospirales;f__Acutalibacteraceae;g__UBA1213;s__UBA1213 sp900321195	99.56	0.924	d__Bacteria;p__Bacillota_A;c__Clostridia;o__Oscillospirales;f__Acutalibacteraceae;g__UBA1213;s__	taxonomic classification defined by topology and ANI	topological placement and ANI have congruent species assignments	GCA_902802105.1, s__UBA1213 sp902802105, 95.0, 79.27, 0.353; GCA_902786345.1, s__UBA1213 sp902786345, 95.0, 78.5, 0.32; GCA_902778175.1, s__UBA1213 sp902778175, 95.0, 78.48, 0.28; GCA_002351795.1, s__UBA1213 sp002351795, 95.0, 78.47, 0.252; GCA_002308635.1, s__UBA1213 sp002308635, 95.0, 78.33, 0.269; GCA_020627425.1, s__UBA1213 sp020627425, 95.0, 78.32, 0.187; GCA_902801055.1, s__UBA1213 sp902801…	94.46	11	N/A	N/A
MGYG000290134	d__Bacteria;p__Bacteroidota;c__Bacteroidia;o__Bacteroidales;f__Bacteroidaceae;g__Prevotella;s__Prevotella sp900316475	GCA_900316475.1	95	d__Bacteria;p__Bacteroidota;c__Bacteroidia;o__Bacteroidales;f__Bacteroidaceae;g__Prevotella;s__Prevotella sp900316475	97.69	0.808	GCA_900316475.1	95	d__Bacteria;p__Bacteroidota;c__Bacteroidia;o__Bacteroidales;f__Bacteroidaceae;g__Prevotella;s__Prevotella sp900316475	97.69	0.808	d__Bacteria;p__Bacteroidota;c__Bacteroidia;o__Bacteroidales;f__Bacteroidaceae;g__Prevotella;s__	taxonomic classification defined by topology and ANI	topological placement and ANI have congruent species assignments	GCA_902800495.1, s__Prevotella sp902800495, 95.0, 90.18, 0.65; GCA_900321965.1, s__Prevotella sp900321965, 95.0, 90.03, 0.677; GCA_017471465.1, s__Prevotella sp017471465, 95.0, 85.07, 0.588; GCA_902800435.1, s__Prevotella sp902800435, 95.0, 81.89, 0.448; GCA_017395215.1, s__Prevotella sp017395215, 95.0, 81.87, 0.399; GCA_905235325.1, s__Prevotella sp905235325, 95.0, 81.54, 0.473; GCA_902780025.1,…	82.14	11	N/A	N/A
MGYG000290135	d__Bacteria;p__Bacillota_A;c__Clostridia;o__Peptostreptococcales;f__Anaerovoracaceae;g__Eubacterium_B;s__	N/A	N/A	N/A	N/A	N/A	N/A	N/A	N/A	N/A	N/A	d__Bacteria;p__Bacillota_A;c__Clostridia;o__Peptostreptococcales;f__Anaerovoracaceae;g__Eubacterium_B;s__	ANI	classification based on placement in class-level tree	GCA_017941085.1, s__Eubacterium_B sp017941085, 95.0, 79.4, 0.23; GCA_002472145.1, s__Eubacterium_B sp002472145, 95.0, 78.55, 0.025; GCA_902776725.1, s__Eubacterium_B sp902776725, 95.0, 78.27, 0.172; GCA_902797405.1, s__Eubacterium_B sp902797405, 95.0, 78.12, 0.167; GCA_017445315.1, s__Eubacterium_B sp017445315, 95.0, 78.11, 0.125; GCA_017612585.1, s__Eubacterium_B sp017612585, 95.0, 77.44, 0.11; …	87.83	11	0.96024	N/A
MGYG000290136	d__Bacteria;p__Bacillota_A;c__Clostridia;o__Oscillospirales;f__Oscillospiraceae;g__Limivicinus;s__Limivicinus sp902761635	GCA_902761635.1	95	d__Bacteria;p__Bacillota_A;c__Clostridia;o__Oscillospirales;f__Oscillospiraceae;g__Limivicinus;s__Limivicinus sp902761635	100	0.991	GCA_902761635.1	95	d__Bacteria;p__Bacillota_A;c__Clostridia;o__Oscillospirales;f__Oscillospiraceae;g__Limivicinus;s__Limivicinus sp902761635	100	0.991	d__Bacteria;p__Bacillota_A;c__Clostridia;o__Oscillospirales;f__Oscillospiraceae;g__Limivicinus;s__	taxonomic classification defined by topology and ANI	topological placement and ANI have congruent species assignments	GCA_902790375.1, s__Limivicinus sp902790375, 95.0, 92.93, 0.776; GCA_902786615.1, s__Limivicinus sp902786615, 95.0, 85.76, 0.663; GCA_900321275.1, s__Limivicinus sp900321275, 95.0, 83.9, 0.615; GCA_902791215.1, s__Limivicinus sp902791215, 95.0, 83.82, 0.575; GCA_902799075.1, s__Limivicinus sp902799075, 95.0, 83.67, 0.642; GCA_902795045.1, s__Limivicinus sp902795045, 95.0, 83.57, 0.607; GCA_900319…	79.34	11	N/A	N/A
MGYG000290137	d__Bacteria;p__Verrucomicrobiota;c__Kiritimatiellia;o__RFP12;f__JAAYLN01;g__RGIG3612;s__RGIG3612 sp017458965	GCA_017458965.1	95	d__Bacteria;p__Verrucomicrobiota;c__Kiritimatiellia;o__RFP12;f__JAAYLN01;g__RGIG3612;s__RGIG3612 sp017458965	96.11	0.856	GCA_017458965.1	95	d__Bacteria;p__Verrucomicrobiota;c__Kiritimatiellia;o__RFP12;f__JAAYLN01;g__RGIG3612;s__RGIG3612 sp017458965	96.11	0.856	d__Bacteria;p__Verrucomicrobiota;c__Kiritimatiellia;o__RFP12;f__JAAYLN01;g__;s__	taxonomic classification defined by topology and ANI	topological placement and ANI have congruent species assignments	N/A	80.97	11	N/A	N/A
MGYG000290138	d__Bacteria;p__Bacillota_A;c__Clostridia;o__Oscillospirales;f__Oscillospiraceae;g__Faecousia;s__	N/A	N/A	N/A	N/A	N/A	GCA_900316335.1	95	d__Bacteria;p__Bacillota_A;c__Clostridia;o__Oscillospirales;f__Oscillospiraceae;g__Faecousia;s__Faecousia sp900316335	79.22	0.356	d__Bacteria;p__Bacillota_A;c__Clostridia;o__Oscillospirales;f__Oscillospiraceae;g__Faecousia;s__	taxonomic classification defined by topology and ANI	classification based on placement in class-level tree	GCA_902795195.1, s__Faecousia sp902795195, 95.0, 79.36, 0.361; GCA_017429325.1, s__Faecousia sp017429325, 95.0, 79.05, 0.197; GCA_905233385.1, s__Faecousia sp905233385, 95.0, 78.84, 0.303; GCA_017405865.1, s__Faecousia sp017405865, 95.0, 78.56, 0.257; GCA_900315595.1, s__Faecousia sp900315595, 95.0, 78.53, 0.309; GCA_017540945.1, s__Faecousia sp017540945, 95.0, 78.38, 0.275; GCA_017429835.1, s__F…	83.12	11	0.9567	N/A
MGYG000290139	d__Bacteria;p__Bacteroidota;c__Bacteroidia;o__Bacteroidales;f__Bacteroidaceae;g__Prevotella;s__Prevotella sp900316295	GCA_900316295.1	95	d__Bacteria;p__Bacteroidota;c__Bacteroidia;o__Bacteroidales;f__Bacteroidaceae;g__Prevotella;s__Prevotella sp900316295	98.81	0.908	GCA_900316295.1	95	d__Bacteria;p__Bacteroidota;c__Bacteroidia;o__Bacteroidales;f__Bacteroidaceae;g__Prevotella;s__Prevotella sp900316295	98.81	0.908	d__Bacteria;p__Bacteroidota;c__Bacteroidia;o__Bacteroidales;f__Bacteroidaceae;g__Prevotella;s__	taxonomic classification defined by topology and ANI	topological placement and ANI have congruent species assignments	GCA_002353555.1, s__Prevotella sp002353555, 95.0, 78.84, 0.224; GCA_017442825.1, s__Prevotella sp017442825, 95.0, 78.5, 0.185; GCA_902800185.1, s__Prevotella sp902800185, 95.0, 77.9, 0.138; GCA_900316285.1, s__Prevotella sp900316285, 95.0, 77.82, 0.15; GCA_902762325.1, s__Prevotella sp902762325, 95.0, 77.76, 0.137; GCA_900315095.1, s__Prevotella sp900315095, 95.0, 77.74, 0.166; GCF_019551475.1, s…	90.71	11	N/A	N/A
MGYG000290140	d__Bacteria;p__Bacillota_A;c__Clostridia;o__Lachnospirales;f__Lachnospiraceae;g__UBA1066;s__UBA1066 sp900315305	GCA_900315305.1	95	d__Bacteria;p__Bacillota_A;c__Clostridia;o__Lachnospirales;f__Lachnospiraceae;g__UBA1066;s__UBA1066 sp900315305	99.14	0.909	GCA_900315305.1	95	d__Bacteria;p__Bacillota_A;c__Clostridia;o__Lachnospirales;f__Lachnospiraceae;g__UBA1066;s__UBA1066 sp900315305	99.14	0.909	d__Bacteria;p__Bacillota_A;c__Clostridia;o__Lachnospirales;f__Lachnospiraceae;g__UBA1066;s__	taxonomic classification defined by topology and ANI	topological placement and ANI have congruent species assignments	GCA_900320615.1, s__UBA1066 sp900320615, 95.0, 89.0, 0.83; GCA_019355395.1, s__UBA1066 sp900317045, 95.0, 77.84, 0.175; GCA_902776305.1, s__UBA1066 sp902776305, 95.0, 77.58, 0.078; GCA_900313955.1, s__UBA1066 sp900313955, 95.0, 77.41, 0.163; GCA_900317515.1, s__UBA1066 sp900317515, 95.0, 77.39, 0.14; GCA_900314565.1, s__UBA1066 sp900314565, 95.0, 77.36, 0.101; GCA_002350625.1, s__UBA1066 sp002350…	92.04	11	N/A	N/A
MGYG000290141	d__Bacteria;p__Bacteroidota;c__Bacteroidia;o__Bacteroidales;f__Bacteroidaceae;g__Prevotella;s__Prevotella sp900314715	GCA_900314715.1	95	d__Bacteria;p__Bacteroidota;c__Bacteroidia;o__Bacteroidales;f__Bacteroidaceae;g__Prevotella;s__Prevotella sp900314715	96.77	0.885	GCA_900314715.1	95	d__Bacteria;p__Bacteroidota;c__Bacteroidia;o__Bacteroidales;f__Bacteroidaceae;g__Prevotella;s__Prevotella sp900314715	96.77	0.885	d__Bacteria;p__Bacteroidota;c__Bacteroidia;o__Bacteroidales;f__Bacteroidaceae;g__Prevotella;s__	taxonomic classification defined by topology and ANI	topological placement and ANI have congruent species assignments	GCA_002449845.1, s__Prevotella sp002449845, 95.0, 81.43, 0.58; GCA_902762325.1, s__Prevotella sp902762325, 95.0, 81.11, 0.182; GCA_017548525.1, s__Prevotella sp017548525, 95.0, 78.17, 0.276; GCA_905214625.1, s__Prevotella sp905214625, 95.0, 78.08, 0.049; GCA_900554695.1, s__Prevotella sp900554695, 95.0, 77.85, 0.048; GCF_001275135.1, s__Prevotella rara, 95.0, 77.85, 0.035; GCF_019551475.1, s__Pre…	89.61	11	N/A	N/A
MGYG000290142	d__Bacteria;p__Bacillota;c__Bacilli;o__RFN20;f__CAG-826;g__Enteromonas;s__	N/A	N/A	N/A	N/A	N/A	GCA_900321535.1	95	d__Bacteria;p__Bacillota;c__Bacilli;o__RFN20;f__CAG-826;g__Enteromonas;s__Enteromonas sp900321535	79.46	0.369	d__Bacteria;p__Bacillota;c__Bacilli;o__RFN20;f__CAG-826;g__Enteromonas;s__	taxonomic classification defined by topology and ANI	classification based on placement in class-level tree	GCA_017445245.1, s__Enteromonas sp017445245, 95.0, 79.51, 0.107; GCA_015058945.1, s__Enteromonas sp015058945, 95.0, 78.62, 0.154; GCA_017454295.1, s__Enteromonas sp017454295, 95.0, 78.61, 0.145; GCA_017479485.1, s__Enteromonas sp017479485, 95.0, 78.2, 0.101; GCA_017450325.1, s__Enteromonas sp017450325, 95.0, 78.2, 0.111; GCA_002472275.1, s__Enteromonas sp002472275, 95.0, 77.98, 0.165; GCA_0176268…	78.55	11	0.98414	N/A
MGYG000290143	d__Bacteria;p__Bacillota_A;c__Clostridia;o__Lachnospirales;f__Lachnospiraceae;g__UBA1066;s__UBA1066 sp902776305	GCA_902776305.1	95	d__Bacteria;p__Bacillota_A;c__Clostridia;o__Lachnospirales;f__Lachnospiraceae;g__UBA1066;s__UBA1066 sp902776305	98.19	0.868	GCA_902776305.1	95	d__Bacteria;p__Bacillota_A;c__Clostridia;o__Lachnospirales;f__Lachnospiraceae;g__UBA1066;s__UBA1066 sp902776305	98.19	0.868	d__Bacteria;p__Bacillota_A;c__Clostridia;o__Lachnospirales;f__Lachnospiraceae;g__UBA1066;s__	taxonomic classification defined by topology and ANI	topological placement and ANI have congruent species assignments	GCA_017433725.1, s__UBA1066 sp017433725, 95.0, 92.38, 0.684; GCA_003446335.1, s__UBA1066 sp003446335, 95.0, 79.23, 0.305; GCA_902788035.1, s__UBA1066 sp902788035, 95.0, 79.02, 0.188; GCA_900314565.1, s__UBA1066 sp900314565, 95.0, 78.92, 0.229; GCA_902785985.1, s__UBA1066 sp902785985, 95.0, 78.6, 0.183; GCA_017514845.1, s__UBA1066 sp017514845, 95.0, 78.59, 0.168; GCA_017404585.1, s__UBA1066 sp0174…	67.69	11	N/A	N/A
MGYG000290144	d__Bacteria;p__Bacteroidota;c__Bacteroidia;o__Bacteroidales;f__UBA932;g__Cryptobacteroides;s__Cryptobacteroides sp900321715	GCA_900321715.1	95	d__Bacteria;p__Bacteroidota;c__Bacteroidia;o__Bacteroidales;f__UBA932;g__Cryptobacteroides;s__Cryptobacteroides sp900321715	97.13	0.813	GCA_900321715.1	95	d__Bacteria;p__Bacteroidota;c__Bacteroidia;o__Bacteroidales;f__UBA932;g__Cryptobacteroides;s__Cryptobacteroides sp900321715	97.13	0.813	d__Bacteria;p__Bacteroidota;c__Bacteroidia;o__Bacteroidales;f__UBA932;g__Cryptobacteroides;s__	taxonomic classification defined by topology and ANI	topological placement and ANI have congruent species assignments	GCA_016286385.1, s__Cryptobacteroides sp016286385, 95.0, 91.86, 0.774; GCA_900313205.1, s__Cryptobacteroides sp900313205, 95.0, 91.8, 0.619; GCA_900319485.1, s__Cryptobacteroides sp900319485, 95.0, 90.18, 0.732; GCA_017550525.1, s__Cryptobacteroides sp017550525, 95.0, 89.86, 0.722; GCA_017451395.1, s__Cryptobacteroides sp017451395, 95.0, 89.05, 0.666; GCA_902768955.1, s__Cryptobacteroides sp90276…	74	11	N/A	N/A
MGYG000290145	d__Bacteria;p__Bacillota_A;c__Clostridia;o__Oscillospirales;f__Acutalibacteraceae;g__Ruminococcus_E;s__Ruminococcus_E sp900317315	GCA_900317315.1	95	d__Bacteria;p__Bacillota_A;c__Clostridia;o__Oscillospirales;f__Acutalibacteraceae;g__Ruminococcus_E;s__Ruminococcus_E sp900317315	98.95	0.857	GCA_900317315.1	95	d__Bacteria;p__Bacillota_A;c__Clostridia;o__Oscillospirales;f__Acutalibacteraceae;g__Ruminococcus_E;s__Ruminococcus_E sp900317315	98.95	0.857	d__Bacteria;p__Bacillota_A;c__Clostridia;o__Oscillospirales;f__Acutalibacteraceae;g__Ruminococcus_E;s__	taxonomic classification defined by topology and ANI	topological placement and ANI have congruent species assignments	GCA_902784855.1, s__Ruminococcus_E sp902784855, 95.0, 82.18, 0.645; GCA_902799325.1, s__Ruminococcus_E sp902799325, 95.0, 82.02, 0.592; GCA_900316815.1, s__Ruminococcus_E sp900316815, 95.0, 81.81, 0.566; GCA_902794395.1, s__Ruminococcus_E sp902794395, 95.0, 80.79, 0.589; GCA_900317595.1, s__Ruminococcus_E sp900317595, 95.0, 80.38, 0.531; GCA_902797525.1, s__Ruminococcus_E sp902797525, 95.0, 80.35…	85.9	11	N/A	N/A
MGYG000290146	d__Bacteria;p__Bacillota_A;c__Clostridia;o__Oscillospirales;f__Oscillospiraceae;g__Limivicinus;s__Limivicinus sp902778115	GCA_902778115.1	95	d__Bacteria;p__Bacillota_A;c__Clostridia;o__Oscillospirales;f__Oscillospiraceae;g__Limivicinus;s__Limivicinus sp902778115	97.92	0.908	GCA_902778115.1	95	d__Bacteria;p__Bacillota_A;c__Clostridia;o__Oscillospirales;f__Oscillospiraceae;g__Limivicinus;s__Limivicinus sp902778115	97.92	0.908	d__Bacteria;p__Bacillota_A;c__Clostridia;o__Oscillospirales;f__Oscillospiraceae;g__Limivicinus;s__	taxonomic classification defined by topology and ANI	topological placement and ANI have congruent species assignments	GCA_902801295.1, s__Limivicinus sp902801295, 95.0, 87.77, 0.736; GCA_017552325.1, s__Limivicinus sp017552325, 95.0, 84.8, 0.614; GCA_024690695.1, s__Limivicinus sp024690695, 95.0, 82.34, 0.522; GCA_902786615.1, s__Limivicinus sp902786615, 95.0, 82.22, 0.378; GCA_017430985.1, s__Limivicinus sp017430985, 95.0, 82.17, 0.551; GCA_902778285.1, s__Limivicinus sp902778285, 95.0, 81.55, 0.484; GCA_900319…	89.71	11	N/A	N/A
MGYG000290147	d__Bacteria;p__Bacteroidota;c__Bacteroidia;o__Bacteroidales;f__Paludibacteraceae;g__RF16;s__RF16 sp900317745	GCA_900317745.1	95	d__Bacteria;p__Bacteroidota;c__Bacteroidia;o__Bacteroidales;f__Paludibacteraceae;g__RF16;s__RF16 sp900317745	96.61	0.864	GCA_900317745.1	95	d__Bacteria;p__Bacteroidota;c__Bacteroidia;o__Bacteroidales;f__Paludibacteraceae;g__RF16;s__RF16 sp900317745	96.61	0.864	d__Bacteria;p__Bacteroidota;c__Bacteroidia;o__Bacteroidales;f__Paludibacteraceae;g__RF16;s__	taxonomic classification defined by topology and ANI	topological placement and ANI have congruent species assignments	GCA_945827635.1, s__RF16 sp945827635, 95.0, 93.96, 0.781; GCA_017525455.1, s__RF16 sp017525455, 95.0, 82.41, 0.543; GCA_017443075.1, s__RF16 sp017443075, 95.0, 81.16, 0.514; GCA_002310195.1, s__RF16 sp002310195, 95.0, 80.67, 0.484; GCA_902792835.1, s__RF16 sp902792835, 95.0, 80.52, 0.49; GCA_902783545.1, s__RF16 sp902783545, 95.0, 80.13, 0.513; GCA_017444065.1, s__RF16 sp017444065, 95.0, 79.79, 0…	87.43	11	N/A	N/A
MGYG000290149	d__Bacteria;p__Planctomycetota;c__Planctomycetia;o__Pirellulales;f__Thermoguttaceae;g__RUG369;s__RUG369 sp902803085	GCA_902803085.1	95	d__Bacteria;p__Planctomycetota;c__Planctomycetia;o__Pirellulales;f__Thermoguttaceae;g__RUG369;s__RUG369 sp902803085	100	0.984	GCA_902803085.1	95	d__Bacteria;p__Planctomycetota;c__Planctomycetia;o__Pirellulales;f__Thermoguttaceae;g__RUG369;s__RUG369 sp902803085	100	0.984	d__Bacteria;p__Planctomycetota;c__Planctomycetia;o__Pirellulales;f__Thermoguttaceae;g__RUG369;s__	taxonomic classification defined by topology and ANI	topological placement and ANI have congruent species assignments	GCA_900318195.1, s__RUG369 sp900318195, 95.0, 80.05, 0.612; GCA_900317365.1, s__RUG369 sp900317365, 95.0, 77.8, 0.311; GCA_902786505.1, s__RUG369 sp902786505, 95.0, 77.29, 0.191; GCA_902772705.1, s__RUG369 sp902772705, 95.0, 77.1, 0.142; GCA_017550965.1, s__RUG369 sp017550965, 95.0, 77.01, 0.202; GCA_934725735.1, s__RUG369 sp934725735, 95.0, 76.73, 0.174; GCA_004556055.1, s__RUG369 sp004556055, 9…	64.03	11	N/A	N/A
MGYG000290150	d__Bacteria;p__Bacteroidota;c__Bacteroidia;o__Bacteroidales;f__P3;g__UBA1217;s__UBA1217 sp902793295	GCA_902793295.1	95	d__Bacteria;p__Bacteroidota;c__Bacteroidia;o__Bacteroidales;f__P3;g__UBA1217;s__UBA1217 sp902793295	100	0.999	GCA_902793295.1	95	d__Bacteria;p__Bacteroidota;c__Bacteroidia;o__Bacteroidales;f__P3;g__UBA1217;s__UBA1217 sp902793295	100	0.999	d__Bacteria;p__Bacteroidota;c__Bacteroidia;o__Bacteroidales;f__P3;g__UBA1217;s__	taxonomic classification defined by topology and ANI	topological placement and ANI have congruent species assignments	GCA_017429685.1, s__UBA1217 sp017429685, 95.0, 80.35, 0.448; GCA_017517715.1, s__UBA1217 sp017517715, 95.0, 80.14, 0.455; GCA_017522065.1, s__UBA1217 sp017522065, 95.0, 79.83, 0.368; GCA_902788805.1, s__UBA1217 sp902788805, 95.0, 79.78, 0.408; GCA_002371315.1, s__UBA1217 sp002371315, 95.0, 79.63, 0.448; GCA_017446745.1, s__UBA1217 sp017446745, 95.0, 79.2, 0.352; GCA_900316965.1, s__UBA1217 sp9003…	95.71	11	N/A	N/A
MGYG000290151	d__Bacteria;p__Bacteroidota;c__Bacteroidia;o__Bacteroidales;f__UBA932;g__Cryptobacteroides;s__Cryptobacteroides sp900321655	GCA_900321655.1	95	d__Bacteria;p__Bacteroidota;c__Bacteroidia;o__Bacteroidales;f__UBA932;g__Cryptobacteroides;s__Cryptobacteroides sp900321655	98.4	0.862	GCA_900321655.1	95	d__Bacteria;p__Bacteroidota;c__Bacteroidia;o__Bacteroidales;f__UBA932;g__Cryptobacteroides;s__Cryptobacteroides sp900321655	98.4	0.862	d__Bacteria;p__Bacteroidota;c__Bacteroidia;o__Bacteroidales;f__UBA932;g__Cryptobacteroides;s__	taxonomic classification defined by topology and ANI	topological placement and ANI have congruent species assignments	GCA_905235535.1, s__Cryptobacteroides sp905235535, 95.0, 84.64, 0.668; GCA_017423025.1, s__Cryptobacteroides sp017423025, 95.0, 84.09, 0.637; GCA_900316245.1, s__Cryptobacteroides sp900316245, 95.0, 84.04, 0.679; GCA_002373715.1, s__Cryptobacteroides sp002373715, 95.0, 83.64, 0.673; GCA_016285215.1, s__Cryptobacteroides sp016285215, 95.0, 83.58, 0.618; GCA_017617475.1, s__Cryptobacteroides sp0176…	85.3	11	N/A	N/A
MGYG000290152	d__Bacteria;p__Bacillota_A;c__Clostridia;o__Oscillospirales;f__Acutalibacteraceae;g__Ruminococcus_E;s__Ruminococcus_E sp900317315	GCA_900317315.1	95	d__Bacteria;p__Bacillota_A;c__Clostridia;o__Oscillospirales;f__Acutalibacteraceae;g__Ruminococcus_E;s__Ruminococcus_E sp900317315	99.11	0.85	GCA_900317315.1	95	d__Bacteria;p__Bacillota_A;c__Clostridia;o__Oscillospirales;f__Acutalibacteraceae;g__Ruminococcus_E;s__Ruminococcus_E sp900317315	99.11	0.85	d__Bacteria;p__Bacillota_A;c__Clostridia;o__Oscillospirales;f__Acutalibacteraceae;g__Ruminococcus_E;s__	taxonomic classification defined by topology and ANI	topological placement and ANI have congruent species assignments	GCA_902784855.1, s__Ruminococcus_E sp902784855, 95.0, 81.89, 0.656; GCA_902799325.1, s__Ruminococcus_E sp902799325, 95.0, 81.73, 0.571; GCA_900316815.1, s__Ruminococcus_E sp900316815, 95.0, 81.69, 0.575; GCA_900317595.1, s__Ruminococcus_E sp900317595, 95.0, 80.53, 0.512; GCA_902794395.1, s__Ruminococcus_E sp902794395, 95.0, 80.3, 0.575; GCA_902797525.1, s__Ruminococcus_E sp902797525, 95.0, 80.17,…	63.99	11	N/A	N/A
MGYG000290153	d__Bacteria;p__Bacillota_A;c__Clostridia;o__Oscillospirales;f__Acutalibacteraceae;g__RGIG426;s__	N/A	N/A	N/A	N/A	N/A	N/A	N/A	N/A	N/A	N/A	d__Bacteria;p__Bacillota_A;c__Clostridia;o__Oscillospirales;f__Acutalibacteraceae;g__RGIG426;s__	ANI	classification based on placement in class-level tree	GCA_024404755.1, s__RGIG426 sp024404755, 95.0, 78.06, 0.323; GCA_017959985.1, s__RGIG426 sp017959985, 95.0, 77.75, 0.029; GCA_017410585.1, s__RGIG426 sp017410585, 95.0, 77.54, 0.161; GCA_017414965.1, s__RGIG426 sp017414965, 95.0, 76.95, 0.185; GCA_017387165.1, s__RGIG426 sp017387165, 95.0, 76.72, 0.123; GCA_017481085.1, s__RGIG426 sp017481085, 95.0, 76.71, 0.132	79.7	11	0.90392	N/A
MGYG000290154	d__Bacteria;p__Bacillota_A;c__Clostridia;o__Lachnospirales;f__Lachnospiraceae;g__Eubacterium_Q;s__Eubacterium_Q sp902777655	GCA_902774915.1	95	d__Bacteria;p__Bacillota_A;c__Clostridia;o__Lachnospirales;f__Lachnospiraceae;g__Eubacterium_Q;s__Eubacterium_Q sp902777655	100	0.994	GCA_902774915.1	95	d__Bacteria;p__Bacillota_A;c__Clostridia;o__Lachnospirales;f__Lachnospiraceae;g__Eubacterium_Q;s__Eubacterium_Q sp902777655	100	0.994	d__Bacteria;p__Bacillota_A;c__Clostridia;o__Lachnospirales;f__Lachnospiraceae;g__Eubacterium_Q;s__	taxonomic classification defined by topology and ANI	topological placement and ANI have congruent species assignments	GCA_902776395.1, s__Eubacterium_Q sp902776395, 95.0, 81.72, 0.481; GCA_017480495.1, s__Eubacterium_Q sp017480495, 95.0, 81.65, 0.465; GCA_900110635.1, s__Eubacterium_Q sp900110635, 95.0, 80.51, 0.375; GCA_000687975.1, s__Eubacterium_Q sp000687975, 95.0, 80.33, 0.377; GCA_002368685.1, s__Eubacterium_Q sp002368685, 95.0, 80.18, 0.427; GCA_902760415.1, s__Eubacterium_Q sp002349225, 95.0, 80.16, 0.37…	91.94	11	N/A	N/A
MGYG000290155	d__Bacteria;p__Bacteroidota;c__Bacteroidia;o__Bacteroidales;f__P3;g__UBA1711;s__UBA1711 sp002372855	GCA_002372855.1	95	d__Bacteria;p__Bacteroidota;c__Bacteroidia;o__Bacteroidales;f__P3;g__UBA1711;s__UBA1711 sp002372855	97.36	0.939	GCA_002372855.1	95	d__Bacteria;p__Bacteroidota;c__Bacteroidia;o__Bacteroidales;f__P3;g__UBA1711;s__UBA1711 sp002372855	97.36	0.939	d__Bacteria;p__Bacteroidota;c__Bacteroidia;o__Bacteroidales;f__P3;g__UBA1711;s__	taxonomic classification defined by topology and ANI	topological placement and ANI have congruent species assignments	GCA_002394185.1, s__UBA1711 sp002394185, 95.0, 90.84, 0.801; GCA_017483575.1, s__UBA1711 sp017483575, 95.0, 87.07, 0.773; GCA_902775135.1, s__UBA1711 sp902775135, 95.0, 86.06, 0.743; GCA_002349055.1, s__UBA1711 sp002349055, 95.0, 83.9, 0.625; GCA_902771735.1, s__UBA1711 sp902771735, 95.0, 83.31, 0.681; GCA_900314925.1, s__UBA1711 sp900314925, 95.0, 83.1, 0.579; GCA_017522105.1, s__UBA1711 sp01752…	96.74	11	N/A	N/A
MGYG000290156	d__Bacteria;p__Bacillota;c__Bacilli;o__RFN20;f__CAG-826;g__RGIG3315;s__	N/A	N/A	N/A	N/A	N/A	GCA_905236535.1	95	d__Bacteria;p__Bacillota;c__Bacilli;o__RFN20;f__CAG-826;g__RGIG3315;s__RGIG3315 sp905236535	80.97	0.54	d__Bacteria;p__Bacillota;c__Bacilli;o__RFN20;f__CAG-826;g__RGIG3315;s__	taxonomic classification defined by topology and ANI	classification based on placement in class-level tree	GCA_017447305.1, s__RGIG3315 sp017447305, 95.0, 78.01, 0.218	81.17	11	0.97779	Genome not assigned to closest species as it falls outside its pre-defined ANI radius
MGYG000290157	d__Bacteria;p__Bacteroidota;c__Bacteroidia;o__Bacteroidales;f__Bacteroidaceae;g__Prevotella;s__Prevotella sp902798615	GCA_902798615.1	95	d__Bacteria;p__Bacteroidota;c__Bacteroidia;o__Bacteroidales;f__Bacteroidaceae;g__Prevotella;s__Prevotella sp902798615	100	0.995	GCA_902798615.1	95	d__Bacteria;p__Bacteroidota;c__Bacteroidia;o__Bacteroidales;f__Bacteroidaceae;g__Prevotella;s__Prevotella sp902798615	100	0.995	d__Bacteria;p__Bacteroidota;c__Bacteroidia;o__Bacteroidales;f__Bacteroidaceae;g__Prevotella;s__	taxonomic classification defined by topology and ANI	topological placement and ANI have congruent species assignments	GCA_902801155.1, s__Prevotella sp902801155, 95.0, 90.65, 0.803; GCA_900315105.1, s__Prevotella sp900315105, 95.0, 89.55, 0.79; GCA_902801425.1, s__Prevotella sp902801425, 95.0, 87.86, 0.675; GCA_902778265.1, s__Prevotella sp902778265, 95.0, 84.92, 0.611; GCA_002317355.1, s__Prevotella sp002317355, 95.0, 82.08, 0.532; GCA_017541365.1, s__Prevotella sp017541365, 95.0, 80.42, 0.151; GCA_934256705.1,…	91.16	11	N/A	N/A
MGYG000290158	d__Bacteria;p__Bacteroidota;c__Bacteroidia;o__Bacteroidales;f__Paludibacteraceae;g__RF16;s__RF16 sp900317345	GCA_900317345.1	95	d__Bacteria;p__Bacteroidota;c__Bacteroidia;o__Bacteroidales;f__Paludibacteraceae;g__RF16;s__RF16 sp900317345	100	0.997	GCA_900317345.1	95	d__Bacteria;p__Bacteroidota;c__Bacteroidia;o__Bacteroidales;f__Paludibacteraceae;g__RF16;s__RF16 sp900317345	100	0.997	d__Bacteria;p__Bacteroidota;c__Bacteroidia;o__Bacteroidales;f__Paludibacteraceae;g__RF16;s__	taxonomic classification defined by topology and ANI	topological placement and ANI have congruent species assignments	GCA_902778935.1, s__RF16 sp902778935, 95.0, 83.3, 0.62; GCA_900319105.1, s__RF16 sp900319105, 95.0, 79.96, 0.398; GCA_900321605.1, s__RF16 sp900321605, 95.0, 79.79, 0.361; GCA_017394705.1, s__RF16 sp017394705, 95.0, 79.66, 0.35; GCA_002354055.1, s__RF16 sp002354055, 95.0, 79.63, 0.406; GCA_905233255.1, s__RF16 sp905233255, 95.0, 79.52, 0.38; GCA_900317885.1, s__RF16 sp900317885, 95.0, 79.46, 0.40…	88.12	11	N/A	N/A
MGYG000290159	d__Bacteria;p__Cyanobacteriota;c__Vampirovibrionia;o__Gastranaerophilales;f__Gastranaerophilaceae;g__UBA1221;s__	N/A	N/A	N/A	N/A	N/A	N/A	N/A	N/A	N/A	N/A	d__Bacteria;p__Cyanobacteriota;c__Vampirovibrionia;o__Gastranaerophilales;f__Gastranaerophilaceae;g__UBA1221;s__	ANI	classification based on placement in class-level tree	GCA_902760645.1, s__UBA1221 sp902760645, 95.0, 79.23, 0.456; GCA_017542305.1, s__UBA1221 sp017542305, 95.0, 79.12, 0.399; GCA_902777385.1, s__UBA1221 sp902777385, 95.0, 79.11, 0.42; GCA_002350725.1, s__UBA1221 sp002350725, 95.0, 78.9, 0.378; GCA_900320675.1, s__UBA1221 sp900320675, 95.0, 78.44, 0.397; GCA_902761735.1, s__UBA1221 sp902761735, 95.0, 78.41, 0.371; GCA_002309425.1, s__UBA1221 sp00230…	93.8	11	0.96536	N/A
MGYG000290160	d__Bacteria;p__Spirochaetota;c__Spirochaetia;o__Treponematales;f__Treponemataceae;g__Treponema_D;s__Treponema_D saccharophilum	GCF_000255555.1	95	d__Bacteria;p__Spirochaetota;c__Spirochaetia;o__Treponematales;f__Treponemataceae;g__Treponema_D;s__Treponema_D saccharophilum	98.95	0.967	GCF_000255555.1	95	d__Bacteria;p__Spirochaetota;c__Spirochaetia;o__Treponematales;f__Treponemataceae;g__Treponema_D;s__Treponema_D saccharophilum	98.95	0.967	d__Bacteria;p__Spirochaetota;c__Spirochaetia;o__Treponematales;f__Treponemataceae;g__Treponema_D;s__	taxonomic classification defined by topology and ANI	topological placement and ANI have congruent species assignments	GCA_017934745.1, s__Treponema_D sp017934745, 95.0, 78.98, 0.391; GCF_014737315.1, s__Treponema_D zioleckii, 95.0, 78.86, 0.111; GCA_017525605.1, s__Treponema_D sp017525605, 95.0, 78.27, 0.351; GCA_024695475.1, s__Treponema_D sp024695475, 95.0, 78.09, 0.011; GCA_024691265.1, s__Treponema_D sp024691265, 95.0, 77.59, 0.01; GCA_902778325.1, s__Treponema_D sp902778325, 95.0, 77.41, 0.066; GCA_90523631…	85.76	11	N/A	N/A
MGYG000290161	d__Bacteria;p__Bacteroidota;c__Bacteroidia;o__Bacteroidales;f__WCHB1-69;g__RUG11690;s__RUG11690 sp902771655	GCA_902771655.1	95	d__Bacteria;p__Bacteroidota;c__Bacteroidia;o__Bacteroidales;f__WCHB1-69;g__RUG11690;s__RUG11690 sp902771655	98.95	0.794	GCA_902771655.1	95	d__Bacteria;p__Bacteroidota;c__Bacteroidia;o__Bacteroidales;f__WCHB1-69;g__RUG11690;s__RUG11690 sp902771655	98.95	0.794	d__Bacteria;p__Bacteroidota;c__Bacteroidia;o__Bacteroidales;f__WCHB1-69;g__RUG11690;s__	taxonomic classification defined by topology and ANI	topological placement and ANI have congruent species assignments	GCA_902802755.1, s__RUG11690 sp902802755, 95.0, 91.0, 0.647; GCA_016290295.1, s__RUG11690 sp016290295, 95.0, 87.46, 0.705; GCA_017525505.1, s__RUG11690 sp017525505, 95.0, 83.63, 0.546; GCA_905233625.1, s__RUG11690 sp905233625, 95.0, 83.47, 0.589; GCA_017633255.1, s__RUG11690 sp017633255, 95.0, 83.02, 0.541; GCA_017964255.1, s__RUG11690 sp017964255, 95.0, 81.95, 0.503; GCA_024400755.1, s__RUG11690…	89.31	11	N/A	N/A
MGYG000290162	d__Bacteria;p__Bacteroidota;c__Bacteroidia;o__Bacteroidales;f__P3;g__UBA1217;s__UBA1217 sp902788805	GCA_902788805.1	95	d__Bacteria;p__Bacteroidota;c__Bacteroidia;o__Bacteroidales;f__P3;g__UBA1217;s__UBA1217 sp902788805	97.64	0.909	GCA_902788805.1	95	d__Bacteria;p__Bacteroidota;c__Bacteroidia;o__Bacteroidales;f__P3;g__UBA1217;s__UBA1217 sp902788805	97.64	0.909	d__Bacteria;p__Bacteroidota;c__Bacteroidia;o__Bacteroidales;f__P3;g__UBA1217;s__	taxonomic classification defined by topology and ANI	topological placement and ANI have congruent species assignments	GCA_905236645.1, s__UBA1217 sp905236645, 95.0, 88.72, 0.75; GCA_016283175.1, s__UBA1217 sp016283175, 95.0, 82.9, 0.537; GCA_002309335.1, s__UBA1217 sp002309335, 95.0, 82.02, 0.582; GCA_017429685.1, s__UBA1217 sp017429685, 95.0, 81.21, 0.579; GCA_017517715.1, s__UBA1217 sp017517715, 95.0, 81.04, 0.556; GCA_002371315.1, s__UBA1217 sp002371315, 95.0, 80.93, 0.553; GCA_017958525.1, s__UBA1217 sp01795…	86.59	11	N/A	N/A
MGYG000290163	d__Bacteria;p__Bacteroidota;c__Bacteroidia;o__Bacteroidales;f__Paludibacteraceae;g__RF16;s__RF16 sp900319025	GCA_900319025.1	95	d__Bacteria;p__Bacteroidota;c__Bacteroidia;o__Bacteroidales;f__Paludibacteraceae;g__RF16;s__RF16 sp900319025	96.93	0.793	GCA_900319025.1	95	d__Bacteria;p__Bacteroidota;c__Bacteroidia;o__Bacteroidales;f__Paludibacteraceae;g__RF16;s__RF16 sp900319025	96.93	0.793	d__Bacteria;p__Bacteroidota;c__Bacteroidia;o__Bacteroidales;f__Paludibacteraceae;g__RF16;s__	taxonomic classification defined by topology and ANI	topological placement and ANI have congruent species assignments	GCA_902771935.1, s__RF16 sp902771935, 95.0, 84.65, 0.574; GCA_017443145.1, s__RF16 sp017443145, 95.0, 80.53, 0.484; GCA_902785805.1, s__RF16 sp902785805, 95.0, 79.68, 0.102; GCA_017439235.1, s__RF16 sp017439235, 95.0, 78.25, 0.112; GCA_900319645.1, s__RF16 sp900319645, 95.0, 78.2, 0.135; GCA_945787425.1, s__RF16 sp945787425, 95.0, 78.17, 0.074; GCA_018065205.1, s__RF16 sp018065205, 95.0, 78.14, 0…	84.63	11	N/A	N/A
MGYG000290164	d__Bacteria;p__Fibrobacterota;c__Fibrobacteria;o__Fibrobacterales;f__Fibrobacteraceae;g__Fibrobacter;s__Fibrobacter succinogenes_C	GCA_902771595.1	95	d__Bacteria;p__Fibrobacterota;c__Fibrobacteria;o__Fibrobacterales;f__Fibrobacteraceae;g__Fibrobacter;s__Fibrobacter succinogenes_C	100	0.99	GCA_902771595.1	95	d__Bacteria;p__Fibrobacterota;c__Fibrobacteria;o__Fibrobacterales;f__Fibrobacteraceae;g__Fibrobacter;s__Fibrobacter succinogenes_C	100	0.99	d__Bacteria;p__Fibrobacterota;c__Fibrobacteria;o__Fibrobacterales;f__Fibrobacteraceae;g__Fibrobacter;s__	taxonomic classification defined by topology and ANI	topological placement and ANI have congruent species assignments	GCA_017551775.1, s__Fibrobacter sp017551775, 95.0, 94.72, 0.82; GCA_902762305.1, s__Fibrobacter succinogenes_I, 95.0, 91.48, 0.81; GCF_002210285.1, s__Fibrobacter sp002210285, 95.0, 86.56, 0.719; GCF_900143055.1, s__Fibrobacter sp900143055, 95.0, 84.65, 0.663; GCA_002449765.1, s__Fibrobacter sp002449765, 95.0, 84.36, 0.622; GCA_902800815.1, s__Fibrobacter succinogenes_B, 95.0, 84.3, 0.65; GCA_017…	77.8	11	N/A	N/A
MGYG000290165	d__Bacteria;p__Bacteroidota;c__Bacteroidia;o__Bacteroidales;f__F082;g__Limimorpha;s__Limimorpha sp902786745	GCA_902786745.1	95	d__Bacteria;p__Bacteroidota;c__Bacteroidia;o__Bacteroidales;f__F082;g__Limimorpha;s__Limimorpha sp902786745	95.75	0.849	GCA_902786745.1	95	d__Bacteria;p__Bacteroidota;c__Bacteroidia;o__Bacteroidales;f__F082;g__Limimorpha;s__Limimorpha sp902786745	95.75	0.849	d__Bacteria;p__Bacteroidota;c__Bacteroidia;o__Bacteroidales;f__F082;g__Limimorpha;s__	taxonomic classification defined by topology and ANI	topological placement and ANI have congruent species assignments	GCA_001543395.1, s__Limimorpha sp001543395, 95.0, 94.39, 0.692; GCA_017539045.1, s__Limimorpha sp017539045, 95.0, 93.26, 0.802; GCA_900318265.1, s__Limimorpha sp900318265, 95.0, 86.41, 0.688; GCA_900318085.1, s__Limimorpha sp900318085, 95.0, 86.1, 0.709; GCA_017395365.1, s__Limimorpha sp017395365, 95.0, 85.53, 0.63; GCA_900317055.1, s__Limimorpha sp900317055, 95.0, 84.81, 0.672; GCA_902801625.1, …	96.56	11	N/A	N/A
MGYG000290166	d__Bacteria;p__Bacillota_A;c__Clostridia;o__Oscillospirales;f__Acutalibacteraceae;g__Ruminococcus_E;s__Ruminococcus_E sp900319615	GCA_900319615.1	95	d__Bacteria;p__Bacillota_A;c__Clostridia;o__Oscillospirales;f__Acutalibacteraceae;g__Ruminococcus_E;s__Ruminococcus_E sp900319615	97.52	0.83	GCA_900319615.1	95	d__Bacteria;p__Bacillota_A;c__Clostridia;o__Oscillospirales;f__Acutalibacteraceae;g__Ruminococcus_E;s__Ruminococcus_E sp900319615	97.52	0.83	d__Bacteria;p__Bacillota_A;c__Clostridia;o__Oscillospirales;f__Acutalibacteraceae;g__Ruminococcus_E;s__	taxonomic classification defined by topology and ANI	topological placement and ANI have congruent species assignments	GCA_020624805.1, s__Ruminococcus_E sp020624805, 95.0, 81.03, 0.554; GCA_900320995.1, s__Ruminococcus_E sp900320995, 95.0, 80.99, 0.456; GCA_902785355.1, s__Ruminococcus_E sp902785355, 95.0, 80.83, 0.561; GCA_902764715.1, s__Ruminococcus_E sp902764715, 95.0, 80.75, 0.465; GCA_017403985.1, s__Ruminococcus_E sp017403985, 95.0, 80.74, 0.576; GCA_900314795.1, s__Ruminococcus_E sp900314795, 95.0, 80.69…	89.31	11	N/A	N/A
MGYG000290167	d__Bacteria;p__Bacteroidota;c__Bacteroidia;o__Bacteroidales;f__P3;g__UBA1217;s__	N/A	N/A	N/A	N/A	N/A	GCA_902796265.1	95	d__Bacteria;p__Bacteroidota;c__Bacteroidia;o__Bacteroidales;f__P3;g__UBA1217;s__UBA1217 sp902796265	79.85	0.536	d__Bacteria;p__Bacteroidota;c__Bacteroidia;o__Bacteroidales;f__P3;g__UBA1217;s__	taxonomic classification defined by topology and ANI	classification based on placement in class-level tree	GCA_902784465.1, s__UBA1217 sp902784465, 95.0, 80.74, 0.449; GCA_017448905.1, s__UBA1217 sp017448905, 95.0, 80.22, 0.48; GCA_017429685.1, s__UBA1217 sp017429685, 95.0, 78.6, 0.301; GCA_017522065.1, s__UBA1217 sp017522065, 95.0, 78.58, 0.265; GCA_017517715.1, s__UBA1217 sp017517715, 95.0, 78.55, 0.315; GCA_002371315.1, s__UBA1217 sp002371315, 95.0, 78.5, 0.312; GCA_902793295.1, s__UBA1217 sp902793…	76.21	11	0.98908	Genome not assigned to closest species as it falls outside its pre-defined ANI radius
MGYG000290168	d__Bacteria;p__Bacillota_A;c__Clostridia;o__Lachnospirales;f__Lachnospiraceae;g__CAG-791;s__CAG-791 sp902781325	GCA_902781325.1	95	d__Bacteria;p__Bacillota_A;c__Clostridia;o__Lachnospirales;f__Lachnospiraceae;g__CAG-791;s__CAG-791 sp902781325	97.38	0.792	GCA_902781325.1	95	d__Bacteria;p__Bacillota_A;c__Clostridia;o__Lachnospirales;f__Lachnospiraceae;g__CAG-791;s__CAG-791 sp902781325	97.38	0.792	d__Bacteria;p__Bacillota_A;c__Clostridia;o__Lachnospirales;f__Lachnospiraceae;g__CAG-791;s__	taxonomic classification defined by topology and ANI	topological placement and ANI have congruent species assignments	GCA_902794825.1, s__CAG-791 sp902794825, 95.0, 90.44, 0.753; GCA_002448395.1, s__CAG-791 sp002448395, 95.0, 90.27, 0.712; GCA_902785055.1, s__CAG-791 sp902785055, 95.0, 89.67, 0.674; GCA_002395235.1, s__CAG-791 sp002395235, 95.0, 81.86, 0.501; GCA_017469935.1, s__CAG-791 sp017469935, 95.0, 81.81, 0.542; GCA_900319245.1, s__CAG-791 sp900319245, 95.0, 80.95, 0.434; GCA_902801415.1, s__CAG-791 sp902…	71.64	11	N/A	N/A
MGYG000290169	d__Bacteria;p__Bacillota_A;c__Clostridia;o__Oscillospirales;f__Acutalibacteraceae;g__UBA1213;s__UBA1213 sp900316485	GCA_900316485.1	95	d__Bacteria;p__Bacillota_A;c__Clostridia;o__Oscillospirales;f__Acutalibacteraceae;g__UBA1213;s__UBA1213 sp900316485	99.79	0.964	GCA_900316485.1	95	d__Bacteria;p__Bacillota_A;c__Clostridia;o__Oscillospirales;f__Acutalibacteraceae;g__UBA1213;s__UBA1213 sp900316485	99.79	0.964	d__Bacteria;p__Bacillota_A;c__Clostridia;o__Oscillospirales;f__Acutalibacteraceae;g__UBA1213;s__	taxonomic classification defined by topology and ANI	topological placement and ANI have congruent species assignments	GCA_902764235.1, s__UBA1213 sp902764235, 95.0, 81.38, 0.449; GCA_902763365.1, s__UBA1213 sp902763365, 95.0, 80.34, 0.33; GCA_902778175.1, s__UBA1213 sp902778175, 95.0, 79.94, 0.261; GCA_900319255.1, s__UBA1213 sp900319255, 95.0, 79.7, 0.451; GCA_002351795.1, s__UBA1213 sp002351795, 95.0, 79.3, 0.36; GCA_900320235.1, s__UBA1213 sp900320235, 95.0, 79.26, 0.511; GCA_017475765.1, s__UBA1213 sp0174757…	94.78	11	N/A	N/A
MGYG000290170	d__Bacteria;p__Bacillota_A;c__Clostridia;o__Oscillospirales;f__Acutalibacteraceae;g__Ruminococcus_E;s__Ruminococcus_E sp900317315	GCA_900317315.1	95	d__Bacteria;p__Bacillota_A;c__Clostridia;o__Oscillospirales;f__Acutalibacteraceae;g__Ruminococcus_E;s__Ruminococcus_E sp900317315	98.92	0.861	GCA_900317315.1	95	d__Bacteria;p__Bacillota_A;c__Clostridia;o__Oscillospirales;f__Acutalibacteraceae;g__Ruminococcus_E;s__Ruminococcus_E sp900317315	98.92	0.861	d__Bacteria;p__Bacillota_A;c__Clostridia;o__Oscillospirales;f__Acutalibacteraceae;g__Ruminococcus_E;s__	taxonomic classification defined by topology and ANI	topological placement and ANI have congruent species assignments	GCA_902784855.1, s__Ruminococcus_E sp902784855, 95.0, 82.0, 0.643; GCA_902799325.1, s__Ruminococcus_E sp902799325, 95.0, 81.97, 0.587; GCA_900316815.1, s__Ruminococcus_E sp900316815, 95.0, 81.8, 0.566; GCA_900317595.1, s__Ruminococcus_E sp900317595, 95.0, 80.67, 0.553; GCA_902794395.1, s__Ruminococcus_E sp902794395, 95.0, 80.47, 0.592; GCA_902776375.1, s__Ruminococcus_E sp902776375, 95.0, 80.22, …	75.79	11	N/A	N/A
MGYG000290171	d__Bacteria;p__Bacillota_A;c__Clostridia;o__Lachnospirales;f__Bianqueaceae;g__RUG159;s__RUG159 sp902796435	GCA_902796435.1	95	d__Bacteria;p__Bacillota_A;c__Clostridia;o__Lachnospirales;f__Bianqueaceae;g__RUG159;s__RUG159 sp902796435	100	0.986	GCA_902796435.1	95	d__Bacteria;p__Bacillota_A;c__Clostridia;o__Lachnospirales;f__Bianqueaceae;g__RUG159;s__RUG159 sp902796435	100	0.986	d__Bacteria;p__Bacillota_A;c__Clostridia;o__Lachnospirales;f__Bianqueaceae;g__RUG159;s__	taxonomic classification defined by topology and ANI	topological placement and ANI have congruent species assignments	GCA_024689505.1, s__RUG159 sp024689505, 95.0, 83.13, 0.598; GCA_017474705.1, s__RUG159 sp017474705, 95.0, 82.93, 0.624; GCA_900316145.1, s__RUG159 sp900316145, 95.0, 79.26, 0.418	74.04	11	N/A	N/A
[truncated: 5,599 more rows]

## Sheet: Table S2
Name	Completeness	Contamination	Completeness_Model_Used	Translation_Table_Used	Coding_Density	Contig_N50	Average_Gene_Length	Genome_Size	GC_Content	Total_Coding_Sequences	Additional_Notes
ButspFCS006_FD	99.51	1.37	Neural Network (Specific Model)	11	0.919	716150	357.314	3795729	0.44	3259	None
ButspNC3005_FD	99.99	0.11	Neural Network (Specific Model)	11	0.876	79559	340.2546602525556	3871453	0.36	3326	None
CloalgB3_FD	99.99	0.12	Neural Network (Specific Model)	11	0.846	3060291	310.1528525296017	3060291	0.3	2787	None
ClocadAGR2141_FD	98.6	1.74	Gradient Boost (General Model)	11	0.882	141803	309.00533649570116	3542160	0.31	3373	None
[truncated: 5,986 more rows]

## Sheet: Table S3
genome	number of DS	kingdom	phylum	class	order	family	genus	species
[truncated: 3,038 more rows]

## Sheet: Table S4
Spacer	vOTU			length	mismatch	gapopen	qstart	qend	sstart	send	evalue	bitscore
[truncated: 6,326 more rows]

[truncated: 2 more sheets: Table S5, Table S6]
